# Supplementary material for: Dissecting the mediating role of inflammatory factors in the interaction between metabolites and sepsis: insights from bidirectional Mendelian randomization
Source: Front Endocrinol (Lausanne). 2024 Aug 14;15:1377755. doi: 10.3389/fendo.2024.1377755 (PMC11351091; doi:10.3389/fendo.2024.1377755)
Supplement: Supplementary Table 2 — Comprehensive list of 1400 metabolites. [file Table_2.xlsx]

## Sheet: Sheet1
id	reportedTrait	discoverySampleAncestry
GCST90200159	Dodecenedioate (C12:1-DC) levels	8217 European
GCST90200160	Trans-2-hexenoylglycine levels	6545 European
GCST90200161	2-hydroxyarachidate levels	8170 European
GCST90200162	3-hydroxyphenylacetoylglutamine levels	5371 European
GCST90200163	Heptenedioate (C7:1-DC) levels	8128 European
GCST90200164	Hexadecenedioate (C16:1-DC) levels	8248 European
GCST90200165	Octadecenedioate (C18:1-DC) levels	8267 European
GCST90200166	Dihydroferulic acid sulfate levels	5188 European
GCST90200167	Glutamine conjugate of C7H12O2 levels	7881 European
GCST90200168	Hydroxyasparagine levels	8206 European
GCST90200169	Sphingomyelin (d17:1/14:0, d16:1/15:0) levels	8267 European
GCST90200170	Octadecadienedioate (C18:2-DC) levels	8231 European
GCST90200171	Perfluorooctanoate (PFOA) levels	8199 European
GCST90200172	3-carboxy-4-methyl-5-pentyl-2-furanpropionate (3-CMPFP) levels	8234 European
GCST90200173	Glutamine conjugate of C6H10O2 (2) levels	8233 European
GCST90200174	3-hydroxybutyroylglycine levels	8171 European
GCST90200175	Glycine conjugate of C10H14O2 (1) levels	8128 European
GCST90200176	Glutamine conjugate of C6H10O2 (1) levels	7980 European
GCST90200177	N-methylhydroxyproline levels	6902 European
GCST90200178	Glucuronide of C10H18O2 (7) levels	6090 European
GCST90200179	Glyco-beta-muricholate levels	7206 European
GCST90200180	Glucuronide of C12H22O4 (1) levels	5831 European
GCST90200181	N,n,n-trimethyl-alanylproline betaine (tmap) levels	8220 European
GCST90200182	Glycine conjugate of C10H12O2 levels	6177 European
GCST90200183	N-acetyl-2-aminooctanoate levels	8253 European
GCST90200109	Linoleoyl-arachidonoyl-glycerol (18:2/20:4) [2] levels	7744 European
GCST90200110	Palmitoleoylcarnitine (C16:1) levels	8263 European
GCST90200111	N-stearoyl-sphingadienine (d18:2/18:0) levels	7229 European
GCST90200112	2,3-dihydroxy-2-methylbutyrate levels	8018 European
GCST90200113	Stearoylcholine levels	7140 European
GCST90200114	Glycosyl-N-tricosanoyl-sphingadienine (d18:2/23:0) levels	7274 European
GCST90200115	N-palmitoyl-heptadecasphingosine (d17:1/16:0) levels	7141 European
GCST90200116	Ceramide (d18:1/14:0, d16:1/16:0) levels	7270 European
GCST90200117	Glycosyl-N-(2-hydroxynervonoyl)-sphingosine (d18:1/24:1(2OH)) levels	8012 European
GCST90200118	Glycosyl ceramide (d18:2/24:1, d18:1/24:2) levels	8251 European
GCST90200119	Glycosyl ceramide (d18:1/23:1, d17:1/24:1) levels	5309 European
GCST90200120	Sphingadienine levels	4533 European
GCST90200121	Ceramide (d18:1/17:0, d17:1/18:0) levels	6073 European
GCST90200122	Nisinate (24:6n3) levels	4765 European
GCST90200123	Sphingomyelin (d18:0/20:0, d16:0/22:0) levels	8277 European
GCST90200124	Sphingomyelin (d18:2/24:2) levels	8140 European
GCST90200125	Sphingomyelin (d17:2/16:0, d18:2/15:0) levels	8264 European
GCST90200126	Sphingomyelin (d18:2/23:1) levels	8267 European
GCST90200127	Behenoylcarnitine (C22) levels	7368 European
GCST90200128	Sphingomyelin (d18:2/18:1) levels	8253 European
GCST90200129	Sphingomyelin (d18:2/21:0, d16:2/23:0) levels	8260 European
GCST90200130	Linoleoylcholine levels	8193 European
GCST90200131	Sphingomyelin (d18:1/19:0, d19:1/18:0) levels	8256 European
GCST90200132	Linolenoylcarnitine (C18:3) levels	8195 European
GCST90200133	Heneicosapentaenoate (21:5n3) levels	4827 European
GCST90200362	Succinate levels	7943 European
GCST90200363	Phosphocholine levels	8245 European
GCST90200364	Cysteinylglycine levels	8214 European
GCST90200365	Phenylpyruvate levels	8241 European
GCST90200366	Creatinine levels	8239 European
GCST90200367	3-Hydroxybutyrate levels	8292 European
GCST90200368	Cholesterol levels	8258 European
GCST90200369	2-hydroxyphenylacetate levels	7564 European
GCST90200370	Aspartate levels	8253 European
GCST90200371	3-(4-hydroxyphenyl)lactate levels	8259 European
GCST90200372	Arginine levels	8237 European
GCST90200373	Gluconate levels	8106 European
GCST90200374	Sphinganine levels	7429 European
GCST90200375	Gamma-glutamylglutamate levels	8244 European
GCST90200376	Flavin adenine dinucleotide (FAD) levels	6257 European
GCST90200377	Histidine levels	8223 European
GCST90200378	Cortisol levels (plasma)	8193 European
GCST90200379	Hypotaurine levels	8212 European
GCST90200380	Glutarate (C5-DC) levels	7757 European
GCST90200381	S-1-pyrroline-5-carboxylate levels	8232 European
GCST90200382	Cystine levels	8177 European
GCST90200383	Cystathionine levels	8014 European
GCST90200384	Guanidinoacetate levels	8238 European
GCST90200385	Sphingosine levels	7982 European
GCST90200386	Deoxycholate levels	7649 European
GCST90199833	Hexanoylglutamine levels	8128 European
GCST90199834	Gamma-glutamylalanine levels	7518 European
GCST90199835	5alpha-androstan-3beta,17beta-diol disulfate levels	8199 European
GCST90199836	N-methylproline levels	8299 European
GCST90199837	Carotenoid levels (cryptoxanthin)	8226 European
GCST90199838	5alpha-pregnan-3beta,20alpha-diol disulfate levels	8130 European
GCST90199839	Taurocholenate sulfate levels	8249 European
GCST90199840	Pregnenediol disulfate (C21H34O8S2) levels	8245 European
GCST90199841	Glycocholenate sulfate levels	8250 European
GCST90199842	Androstenediol (3beta,17beta) disulfate (1) levels	8222 European
GCST90199843	Chiro-inositol levels	4429 European
GCST90200323	Creatine levels	8285 European
GCST90200324	Anthranilate levels	5773 European
GCST90200325	Glycerol levels	8285 European
GCST90200326	Gamma-glutamylleucine levels	8041 European
GCST90200327	Choline levels	8262 European
GCST90200328	3-methoxytyrosine levels	8258 European
GCST90200329	3-phosphoglycerate levels	8196 European
GCST90200330	1-palmitoyl-2-linoleoyl-gpc (16:0/18:2) levels	8230 European
GCST90200331	1-palmitoyl-2-oleoyl-GPE (16:0/18:1) levels	8262 European
GCST90200332	1-palmitoyl-2-linoleoyl-GPI (16:0/18:2) levels	8115 European
GCST90200333	Taurocholic acid levels	7743 European
GCST90200334	Taurodeoxycholate levels	7287 European
GCST90200335	Stearoyl sphingomyelin (d18:1/18:0) levels	8258 European
GCST90200336	Ceramide (d18:1/16:0) levels	8266 European
GCST90200337	Taurochenodeoxycholate levels	8048 European
GCST90200338	4-hydroxyphenylacetate levels	7906 European
GCST90200339	5,6-dihydrothymine levels	8219 European
GCST90200340	1-palmitoyl-2-oleoyl-gpc (16:0/18:1) levels	8249 European
GCST90200341	N-stearoyl-sphingosine (d18:1/18:0) levels	8254 European
GCST90200342	Glycochenodeoxycholate levels	8164 European
GCST90200343	N-formylmethionine levels	8235 European
GCST90200344	N6,n6,n6-trimethyllysine levels	8180 European
GCST90200345	S-adenosylhomocysteine (SAH) levels	6142 European
GCST90200346	4-acetaminophen sulfate levels	4197 European
GCST90200347	2-hydroxyhippurate (salicylurate) levels	8244 European
GCST90200348	Quinolinate levels	8203 European
GCST90200349	Eicosapentaenoate (EPA; 20:5n3) levels	8257 European
GCST90200350	Laurate (12:0) levels	8226 European
GCST90200351	N-acetylputrescine levels	8243 European
GCST90200352	Methylsuccinate levels	7965 European
GCST90200353	9,10-DiHOME levels	7557 European
GCST90200354	Linoleate (18:2n6) levels	8260 European
GCST90200355	Adenosine 5'-diphosphate (ADP) levels	4607 European
GCST90200356	Adenosine 5'-monophosphate (AMP) levels	8218 European
GCST90200357	Adenosine 3',5'-cyclic monophosphate (camp) levels	6756 European
GCST90200358	Arachidonate (20:4n6) levels	8272 European
GCST90200359	5-methylthioadenosine (mta) levels	8210 European
GCST90200360	Cortisone levels	8153 European
GCST90200361	Beta-alanine levels	8114 European
GCST90200387	Glycocholate levels	8247 European
GCST90200388	Palmitoleate (16:1n7) levels	8290 European
GCST90200389	Leucine levels	8252 European
GCST90200390	Stearate (18:0) levels	8272 European
GCST90200391	Methionine levels	8222 European
GCST90200392	Orotate levels	8128 European
GCST90200393	Phosphate levels (UKB data field 30810)	8247 European
GCST90200394	Inosine levels	4940 European
GCST90200395	Inosine 5'-monophosphate (IMP) levels	4639 European
GCST90200396	Phenylalanine levels	8228 European
GCST90200397	Palmitate (16:0) levels	8269 European
GCST90200398	Malate levels	8187 European
GCST90200399	Isoleucine levels	8255 European
GCST90200400	Nicotinamide levels	8110 European
GCST90200401	Myo-inositol levels	8193 European
GCST90200402	Lysine levels	8250 European
GCST90200403	Citrulline levels	8157 European
GCST90200404	Ornithine levels	8255 European
GCST90200405	Retinol (Vitamin A) levels	8247 European
GCST90200406	1-methylnicotinamide levels	8194 European
GCST90200407	Uridine levels	8253 European
GCST90200408	Plasma lactate levels	8217 European
GCST90200409	Pristanate levels	6497 European
GCST90200410	Phytanate levels	8223 European
GCST90200411	Plasma free proline levels	8257 European
GCST90200615	X-23974 levels	7752 European
GCST90200616	X-23659 levels	8176 European
GCST90200617	X-23665 levels	8214 European
GCST90200618	X-23782 levels	8263 European
GCST90200619	X-24295 levels	7987 European
GCST90200620	X-24243 levels	7540 European
GCST90200621	X-23739 levels	8249 European
GCST90200622	X-23997 levels	7804 European
GCST90200623	X-24241 levels	8053 European
GCST90200624	X-24328 levels	7807 European
GCST90200625	X-24456 levels	6523 European
GCST90200626	X-24418 levels	5952 European
GCST90200627	X-24344 levels	5457 European
GCST90200628	X-24556 levels	8004 European
GCST90200629	X-24337 levels	8088 European
GCST90200630	X-24546 levels	6391 European
GCST90200631	X-24306 levels	8074 European
GCST90200632	X-24307 levels	8119 European
GCST90200633	X-24334 levels	6975 European
GCST90200634	X-24518 levels	6131 European
GCST90200635	X-24494 levels	6767 European
GCST90200636	X-24544 levels	7939 European
GCST90200637	X-24531 levels	6455 European
GCST90200638	X-24811 levels	6349 European
GCST90200639	X-24757 levels	6251 European
GCST90200590	X-21470 levels	7700 European
GCST90200591	X-21383 levels	8226 European
GCST90200592	X-21607 levels	7975 European
GCST90200593	X-21834 levels	7466 European
GCST90200594	X-21467 levels	8195 European
GCST90200595	X-22776 levels	6944 European
GCST90200596	X-23655 levels	6764 European
GCST90200597	X-22834 levels	6531 European
GCST90200598	X-22771 levels	8087 European
GCST90200599	X-23639 levels	8272 European
GCST90200600	X-23648 levels	7357 European
GCST90200601	X-23654 levels	8241 European
GCST90200602	X-22520 levels	5389 European
GCST90200603	X-23641 levels	6673 European
GCST90200604	X-23276 levels	5407 European
GCST90200605	X-21845 levels	4874 European
GCST90200606	X-22509 levels	5423 European
GCST90200607	X-23644 levels	8250 European
GCST90200608	X-22162 levels	8249 European
GCST90200609	X-23587 levels	7662 European
GCST90200610	X-23593 levels	7988 European
GCST90200611	X-23636 levels	8251 European
GCST90200612	X-23678 levels	5745 European
GCST90200613	X-23680 levels	8215 European
GCST90200614	X-23780 levels	7878 European
GCST90200963	Inosine 5'-monophosphate (IMP) to urate ratio	4598 European
GCST90200964	Adenosine 5'-diphosphate (ADP) to 5-oxoproline ratio	4570 European
GCST90200965	Glutamate to 5-oxoproline ratio	8171 European
GCST90200966	Adenosine 5'-diphosphate (ADP) to uridine ratio	4565 European
GCST90200967	Phosphate to urate ratio	8204 European
GCST90200968	Phosphate to 5-oxoproline ratio	8217 European
GCST90200969	Adenosine 5'-monophosphate (AMP) to N-palmitoyl-sphingosine (d18:1 to 16:0) ratio	8188 European
GCST90200970	Adenosine 5'-monophosphate (AMP) to leucine ratio	8201 European
GCST90200971	Leucine to phosphate ratio	8298 European
GCST90200134	Sphingomyelin (d18:1/25:0, d19:0/24:1, d20:1/23:0, d19:1/24:0) levels	8126 European
GCST90200135	Arachidoylcarnitine (C20) levels	7682 European
GCST90200136	Cerotoylcarnitine (C26) levels	8266 European
GCST90200137	Lignoceroylcarnitine (C24) levels	8238 European
GCST90200138	Docosatrienoate (22:3n6) levels	5398 European
GCST90200139	Dihomo-linolenoylcarnitine (C20:3n3 or 6) levels	8092 European
GCST90200140	Carotene diol (2) levels	8196 European
GCST90200141	Ethyl alpha-glucopyranoside levels	6620 European
GCST90200142	Carotene diol (1) levels	8256 European
GCST90200143	Nervonoylcarnitine (C24:1) levels	7880 European
GCST90200144	Dihomo-linoleoylcarnitine (C20:2) levels	7887 European
GCST90200145	Glycosyl ceramide (d18:1/20:0, d16:1/22:0) levels	8259 European
GCST90200146	Docosahexaenoylcarnitine (C22:6) levels	6287 European
GCST90200147	N,N,N-trimethyl-5-aminovalerate levels	8214 European
GCST90200148	Eicosenoylcarnitine (C20:1) levels	8145 European
GCST90200149	Ximenoylcarnitine (C26:1) levels	8260 European
GCST90200150	Arachidonoylcarnitine (C20:4) levels	8202 European
GCST90200151	5-dodecenoylcarnitine (C12:1) levels	7899 European
GCST90200152	2-butenoylglycine levels	6253 European
GCST90200153	(N(1) + N(8))-acetylspermidine levels	8219 European
GCST90200154	Hydroxy-cmpf levels	8254 European
GCST90200155	2-furoylcarnitine levels	6448 European
GCST90200156	Cortolone glucuronide (1) levels	8152 European
GCST90200157	Carotene diol (3) levels	7650 European
GCST90200158	3-hydroxyoleoylcarnitine levels	7532 European
GCST90200184	3-formylindole levels	8256 European
GCST90200185	Gamma-glutamylcitrulline levels	8163 European
GCST90200186	8-methoxykynurenate levels	6938 European
GCST90200187	Tetradecadienoate (14:2) levels	8255 European
GCST90200188	3-amino-2-piperidone levels	8237 European
GCST90200189	Glucuronide of piperine metabolite C17H21NO3 (3) levels	6512 European
GCST90200190	Dodecadienoate (12:2) levels	8244 European
GCST90200191	N-lactoyl tyrosine levels	6389 European
GCST90200192	N,N-dimethylalanine levels	8219 European
GCST90200193	Ethyl beta-glucopyranoside levels	8152 European
GCST90200194	N-lactoyl phenylalanine levels	8223 European
GCST90200195	N-acetyl-isoputreanine levels	8236 European
GCST90200196	2,2'-Methylenebis(6-tert-butyl-p-cresol) levels	7397 European
GCST90200197	N-lactoyl isoleucine levels	7526 European
GCST90200198	2-hydroxysebacate levels	7865 European
GCST90200199	Ascorbic acid 3-sulfate levels	8186 European
GCST90200200	N-lactoyl valine levels	8133 European
GCST90200201	6-bromotryptophan levels	8214 European
GCST90200202	Delta-CEHC levels	6233 European
GCST90200203	Indoleacetoylcarnitine levels	7777 European
GCST90200204	N-acetyl leucine levels	7646 European
GCST90200205	3-indoleglyoxylic acid levels	7848 European
GCST90200206	Sulfate of piperine metabolite C18H21NO3 (1) levels	7021 European
GCST90200207	Methyl vanillate sulfate levels	4303 European
GCST90200208	Glucuronide of piperine metabolite C17H21NO3 (4) levels	7833 European
GCST90200422	Serotonin levels	7498 European
GCST90200423	Spermidine levels	7348 European
GCST90200424	Dimethylglycine levels	8224 European
GCST90200425	Betaine levels	8232 European
GCST90200426	Xylose levels	6822 European
GCST90200427	Tyrosine levels	8252 European
GCST90200428	Caprate (10:0) levels	8272 European
GCST90200429	Cytidine levels	7659 European
GCST90200430	Pyruvate levels	8259 European
GCST90200431	Alanine levels	8265 European
GCST90200432	Threonine levels	8245 European
GCST90200433	Cytosine levels	6990 European
GCST90200434	12,13-DiHOME levels	7918 European
GCST90200435	Mannose levels	8212 European
GCST90200436	Caffeine levels	8005 European
GCST90200248	Cis 3,4-methyleneheptanoate levels	8223 European
GCST90200249	Branched-chain, straight-chain, or cyclopropyl 12:1 fatty acid levels	8256 European
GCST90200250	Deoxycholic acid 12-sulfate levels	7438 European
GCST90200251	Branched-chain, straight-chain, or cyclopropyl 10:1 fatty acid (1) levels	8265 European
GCST90200252	3,5-dichloro-2,6-dihydroxybenzoic acid levels	8218 European
GCST90200253	Vanillic acid glycine levels	7512 European
GCST90200254	(S)-a-amino-omega-caprolactam levels	8185 European
GCST90200255	3-bromo-5-chloro-2,6-dihydroxybenzoic acid levels	8127 European
GCST90200256	Dibutyl sulfosuccinate levels	8099 European
GCST90200257	Metabolonic lactone sulfate levels	8203 European
GCST90200258	2-hydroxy-4-(methylthio)butanoic acid levels	8255 European
GCST90200259	Pentose acid levels	8235 European
GCST90200260	Branched chain 14:0 dicarboxylic acid levels	7990 European
GCST90200261	S-carboxyethylcysteine levels	8010 European
GCST90200262	N-succinyl-phenylalanine levels	6199 European
GCST90200263	(2 or 3)-decenoate (10:1n7 or n8) levels	8124 European
GCST90200264	Bilirubin degradation product, C17H20N2O5 (2) levels	8254 European
GCST90200265	Bilirubin degradation product, C16H18N2O5 (4) levels	8159 European
GCST90200266	Cis-3,4-methyleneheptanoylcarnitine levels	8259 European
GCST90200267	Tetrahydrocortisol glucuronide levels	8182 European
GCST90200268	N-acetyl-2-aminoadipate levels	7606 European
GCST90200269	Bilirubin degradation product, C17H20N2O5 (1) levels	8252 European
GCST90200270	2-methoxyhydroquinone sulfate (1) levels	7487 European
GCST90200271	Bilirubin degradation product, C16H18N2O5 (3) levels	7970 European
GCST90200272	3-hydroxyoctanoylcarnitine (1) levels	8245 European
GCST90200273	2-methoxyhydroquinone sulfate (2) levels	5778 European
GCST90200274	Cis-3,4-methyleneheptanoylglycine levels	8106 European
GCST90200275	Bilirubin degradation product, C16H18N2O5 (2) levels	8252 European
GCST90200276	2,4-di-tert-butylphenol levels	8251 European
GCST90200277	Bilirubin degradation product, C16H18N2O5 (1) levels	7864 European
GCST90200278	3-hydroxyoctanoylcarnitine (2) levels	8243 European
GCST90200279	Pantothenate levels	8194 European
GCST90200280	5-oxoproline levels	8247 European
GCST90200281	Phosphoethanolamine levels	8253 European
GCST90200282	Picolinate levels	7051 European
GCST90200283	3-ureidopropionate levels	7543 European
GCST90200284	Erucate (22:1n9) levels	8208 European
GCST90200285	Eicosenedioate (C20:1-DC) levels	8166 European
GCST90200286	Allantoin levels	8252 European
GCST90200287	N-acetylvaline levels	8218 European
GCST90200288	N-acetylleucine levels	7905 European
GCST90200289	N-acetylmethionine levels	7993 European
GCST90200290	Glycerate levels	8222 European
GCST90200291	Sarcosine levels	8223 European
GCST90200292	Trans-4-hydroxyproline levels	8252 European
GCST90200293	Thyroxine levels	8262 European
GCST90200294	Pipecolate levels	8161 European
GCST90200295	Gamma-glutamyltyrosine levels	8221 European
GCST90200296	Methyl indole-3-acetate levels	7032 European
GCST90200297	Ursodeoxycholate levels	6206 European
GCST90200437	Fructose levels	8137 European
GCST90200438	Alpha-ketobutyrate levels	8192 European
GCST90200439	Cysteine levels	8216 European
GCST90199844	1-palmitoyl-2-linoleoyl-GPE (16:0/18:2) levels	8266 European
GCST90199845	Sphinganine-1-phosphate levels	8126 European
GCST90199846	Glycosyl-N-stearoyl-sphingosine (d18:1/18:0) levels	8233 European
GCST90199847	4-allylphenol sulfate levels	8240 European
GCST90199848	Succinylcarnitine levels	8212 European
GCST90199849	21-hydroxypregnenolone disulfate levels	8132 European
GCST90199850	5alpha-androstan-3alpha,17alpha-diol monosulfate levels	5524 European
GCST90199851	Androstenediol (3beta,17beta) disulfate (2) levels	8205 European
GCST90199852	5alpha-androstan-3beta,17alpha-diol disulfate levels	7103 European
GCST90199853	5alpha-pregnan-3beta,20beta-diol monosulfate (1) levels	7772 European
GCST90199854	5alpha-pregnan-3beta,20alpha-diol monosulfate (2) levels	8028 European
GCST90199855	5alpha-androstan-3beta,17beta-diol monosulfate (2) levels	7066 European
GCST90199856	Androstenediol (3alpha, 17alpha) monosulfate (3) levels	8192 European
GCST90199857	5alpha-pregnan-diol disulfate levels	4110 European
GCST90199858	5alpha-androstan-3alpha,17beta-diol monosulfate (1) levels	7608 European
GCST90199859	5alpha-androstan-3alpha,17beta-diol disulfate levels	5082 European
GCST90199860	Andro steroid monosulfate C19H28O6S (1) levels	7415 European
GCST90199861	Pregnenediol sulfate (C21H34O5S) levels	8260 European
GCST90199862	4-hydroxycoumarin levels	6944 European
GCST90199863	16a-hydroxy DHEA 3-sulfate levels	8236 European
GCST90199864	Gamma-CEHC levels	8258 European
GCST90199865	2-hydroxyglutarate levels	7769 European
GCST90199866	N-acetyl-beta-alanine levels	8231 European
GCST90199867	Tridecenedioate (C13:1-DC) levels	8231 European
GCST90199868	N-acetyl-3-methylhistidine levels	7018 European
GCST90199869	2-hydroxyhippurate levels	8241 European
GCST90199870	4-cholesten-3-one levels	6990 European
GCST90199871	Androstenediol (3beta,17beta) monosulfate (2) levels	7811 European
GCST90199872	Androstenediol (3beta,17beta) monosulfate (1) levels	8229 European
GCST90199873	Pregnenolone sulfate levels	7772 European
GCST90199874	S-methylmethionine levels	6674 European
GCST90199875	13-HODE + 9-HODE levels	8207 European
GCST90199876	Palmitoyl sphingomyelin (d18:1/16:0) levels	8269 European
GCST90199877	Indole-3-carboxylate levels	4989 European
GCST90199878	Sphingomyelin (d18:1/18:1, d18:2/18:0) levels	8267 European
GCST90199879	Ergothioneine levels	8210 European
GCST90199880	Cis-4-decenoylcarnitine (C10:1) levels	8239 European
GCST90199881	5-(galactosylhydroxy)-L-lysine levels	6898 European
GCST90199882	2s,3R-dihydroxybutyrate levels	8252 European
GCST90199883	Cysteinylglycine disulfide levels	8216 European
GCST90199884	2,3-dihydroxyisovalerate levels	8268 European
GCST90199885	Alpha-ketoglutaramate levels	8210 European
GCST90199886	3-methylglutaconate levels	8197 European
GCST90199887	(16 or 17)-methylstearate (a19:0 or i19:0) levels	8239 European
GCST90199888	Cinnamoylglycine levels	7824 European
GCST90199889	2R,3R-dihydroxybutyrate levels	8223 European
GCST90199890	4-hydroxyglutamate levels	7226 European
GCST90200068	1,2-dilinoleoyl-GPE (18:2/18:2) levels	6804 European
GCST90200069	Phenylacetylglutamate levels	6227 European
GCST90200070	1-(1-enyl-palmitoyl)-2-palmitoleoyl-GPC (P-16:0/16:1) levels	8083 European
GCST90200071	Palmitoylcholine levels	8209 European
GCST90200072	Thioproline levels	8226 European
GCST90200073	1-linoleoyl-2-arachidonoyl-GPC (18:2/20:4n6) levels	8063 European
GCST90200074	1-linoleoyl-GPG (18:2) levels	8115 European
GCST90200075	1-(1-enyl-palmitoyl)-2-linoleoyl-GPE (p-16:0/18:2) levels	8254 European
GCST90200076	1-(1-enyl-stearoyl)-2-linoleoyl-GPE (p-18:0/18:2) levels	8261 European
GCST90200077	1-stearoyl-2-oleoyl-GPI (18:0/18:1) levels	8111 European
GCST90200078	1-myristoyl-2-arachidonoyl-GPC (14:0/20:4) levels	8264 European
GCST90200079	1-oleoyl-2-arachidonoyl-GPE (18:1/20:4) levels	8121 European
GCST90200080	1-palmitoyl-2-oleoyl-GPI (16:0/18:1) levels	8123 European
GCST90200081	1-oleoyl-2-docosahexaenoyl-GPC (18:1/22:6) levels	8267 European
GCST90200082	1-oleoyl-2-linoleoyl-GPE (18:1/18:2) levels	8205 European
GCST90200083	1-(1-enyl-palmitoyl)-2-palmitoyl-GPC (P-16:0/16:0) levels	8266 European
GCST90200084	Oleoylcholine levels	8120 European
GCST90200085	Glycosyl-N-palmitoyl-sphingosine (d18:1/16:0) levels	8245 European
GCST90200086	Arachidonoylcholine levels	8170 European
GCST90200087	2-methylserine levels	7722 European
GCST90200088	(S)-3-hydroxybutyrylcarnitine levels	8249 European
GCST90200089	Methylsuccinoylcarnitine levels	8004 European
GCST90200090	Dihomo-linolenoyl-choline levels	6954 European
GCST90200091	Docosahexaenoylcholine levels	7440 European
GCST90200092	Glycocholate glucuronide (1) levels	4381 European
GCST90200093	Caffeic acid sulfate levels	7798 European
GCST90200094	Ascorbic acid 2-sulfate levels	8089 European
GCST90200095	1-linoleoyl-2-linolenoyl-GPC (18:2/18:3) levels	8188 European
GCST90200096	Catechol glucuronide levels	4698 European
GCST90200097	Furaneol sulfate levels	5882 European
GCST90200098	Ceramide (d18:1/24:1) levels	8265 European
GCST90200640	X-24978 levels	5151 European
GCST90200641	X-24970 levels	8263 European
GCST90200642	X-24795 levels	4986 European
GCST90200643	X-24951 levels	8208 European
GCST90200644	X-24728 levels	8160 European
GCST90200645	X-24565 levels	4364 European
GCST90200646	X-24801 levels	8059 European
GCST90200647	X-24736 levels	4846 European
GCST90200648	X-24585 levels	8241 European
GCST90200649	X-24588 levels	8239 European
GCST90200650	X-25109 levels	7477 European
GCST90200651	X-24947 levels	8002 European
GCST90200652	X-24949 levels	7174 European
GCST90200653	X-24812 levels	7878 European
GCST90200654	X-25217 levels	4098 European
GCST90200655	X-25828 levels	8156 European
GCST90200656	X-25371 levels	8205 European
GCST90200657	X-25419 levels	7994 European
GCST90200658	X-25265 levels	7916 European
GCST90200659	X-25172 levels	8117 European
GCST90200660	X-25957 levels	7335 European
GCST90200661	X-25422 levels	8210 European
GCST90200662	X-25790 levels	8221 European
GCST90200066	Gamma-tocopherol/beta-tocopherol levels	8231 European
GCST90200067	1-stearoyl-2-linoleoyl-GPI (18:0/18:2) levels	8113 European
GCST90200551	X-18886 levels	8198 European
GCST90199955	Ferulic acid 4-sulfate levels	7332 European
GCST90199956	1H-indole-7-acetic acid levels	5986 European
GCST90199957	3-(3-hydroxyphenyl)propionate sulfate levels	5773 European
GCST90199958	1-linolenoyl-GPC (18:3) levels	8261 European
GCST90199959	O-sulfo-l-tyrosine levels	8229 European
GCST90199960	N-formylanthranilic acid levels	7534 European
GCST90199961	Methionine sulfone levels	8254 European
GCST90199962	Acisoga levels	7489 European
GCST90199963	17alpha-hydroxypregnanolone glucuronide levels	5582 European
GCST90199964	Etiocholanolone glucuronide levels	7821 European
GCST90199965	Fructosyllysine levels	8238 European
GCST90199966	1-(1-enyl-oleoyl)-GPE (p-18:1) levels	8157 European
GCST90199967	N-acetyltaurine levels	8160 European
GCST90199968	1-palmitoyl-GPG (16:0) levels	7708 European
GCST90199969	1-oleoyl-GPG (18:1) levels	6990 European
GCST90199970	Octadecenedioylcarnitine (C18:1-DC) levels	8245 European
GCST90199971	3-methylglutarylcarnitine (2) levels	8220 European
GCST90199972	Sphingomyelin (d18:1/24:1, d18:2/24:0) levels	8267 European
GCST90199973	Methyl glucopyranoside (alpha + beta) levels	7973 European
GCST90199974	9-hydroxystearate levels	7474 European
GCST90199975	Sphingomyelin (d18:2/14:0, d18:1/14:1) levels	8278 European
GCST90199976	1-dihomo-linolenylglycerol (20:3) levels	6470 European
GCST90199977	4-hydroxychlorothalonil levels	8216 European
GCST90199978	Vanillactate levels	7935 European
GCST90200004	N-carbamoylalanine levels	7315 European
GCST90200005	Citraconate/glutaconate levels	8263 European
GCST90200006	1,2,3-benzenetriol sulfate (2) levels	7484 European
GCST90200007	3-methoxycatechol sulfate (2) levels	7286 European
GCST90200008	C-glycosyltryptophan levels	8204 European
GCST90200009	3-methoxycatechol sulfate (1) levels	8194 European
GCST90200010	Sphingomyelin (d18:1/22:1, d18:2/22:0, d16:1/24:1) levels	8246 European
GCST90200011	Arabitol/xylitol levels	8219 European
GCST90200012	3-hydroxyhexanoate levels	8268 European
GCST90200013	Sphingomyelin (d18:1/22:2, d18:2/22:1, d16:1/24:2) levels	8267 European
GCST90200014	3beta-hydroxy-5-cholestenoate levels	8259 European
GCST90200015	N-acetylkynurenine (2) levels	6193 European
GCST90200016	Dopamine 4-sulfate levels	6888 European
GCST90200017	Sphingomyelin (d17:1/16:0, d18:1/15:0, d16:1/17:0) levels	8261 European
GCST90200018	Adipoylcarnitine (C6-DC) levels	8216 European
GCST90200019	Dopamine 3-o-sulfate levels	8252 European
GCST90200020	Lignoceroyl sphingomyelin (d18:1/24:0) levels	8250 European
GCST90200021	N-acetylglucosamine/n-acetylgalactosamine levels	7940 European
GCST90200022	Glycochenodeoxycholate 3-sulfate levels	8123 European
GCST90200023	Trans 3,4-methyleneheptanoate levels	7104 European
GCST90200024	Taurodeoxycholic acid 3-sulfate levels	7333 European
GCST90200025	Phenol glucuronide levels	4466 European
GCST90200026	Glycodeoxycholate 3-sulfate levels	8066 European
GCST90200027	4-hydroxyphenylacetoylcarnitine levels	7523 European
GCST90200028	1-stearoyl-2-oleoyl-gpc (18:0/18:1) levels	8257 European
GCST90199979	Carnitine C14:1 levels	8257 European
GCST90199980	N-formylphenylalanine levels	7229 European
GCST90199981	2-acetamidophenol sulfate levels	6984 European
GCST90199982	4-vinylguaiacol sulfate levels	7592 European
GCST90199983	5alpha-androstan-3alpha,17beta-diol monosulfate (2) levels	5920 European
GCST90199984	Vanillic alcohol sulfate levels	5076 European
GCST90199985	Methyl-4-hydroxybenzoate sulfate levels	8285 European
GCST90199986	Eugenol sulfate levels	7063 European
GCST90199987	2-methoxyresorcinol sulfate levels	5897 European
GCST90199988	Tyramine O-sulfate levels	7254 European
GCST90199989	4-methylguaiacol sulfate levels	7141 European
GCST90199990	3-hydroxypyridine sulfate levels	8270 European
GCST90199991	Arabonate/xylonate levels	8211 European
GCST90199992	Octadecanedioylcarnitine (C18-DC) levels	8049 European
GCST90199993	Phenylacetylcarnitine levels	8127 European
GCST90199994	Ethylparaben sulfate levels	6408 European
GCST90199995	Sphingomyelin (d18:1/20:2, d18:2/20:1, d16:1/22:2) levels	8124 European
GCST90199996	Sphingomyelin (d18:1/20:1, d18:2/20:0) levels	8255 European
GCST90199997	Behenoyl sphingomyelin (d18:1/22:0) levels	8260 European
GCST90199998	Propyl 4-hydroxybenzoate sulfate levels	7855 European
GCST90199999	4-methoxyphenol sulfate levels	7500 European
GCST90200000	Umbelliferone sulfate levels	5598 European
GCST90200001	Sphingomyelin (d18:1/20:0, d16:1/22:0) levels	8257 European
GCST90200002	6-hydroxyindole sulfate levels	8229 European
GCST90200003	P-cresol glucuronide levels	7969 European
GCST90200997	Histidine to glutamine ratio	8223 European
GCST90200998	Salicylate to citrate ratio	8147 European
GCST90200999	Taurocholate to oxalate (ethanedioate) ratio	7755 European
GCST90201000	Serine to threonine ratio	8237 European
GCST90201001	Serine to alpha-ketobutyrate ratio	8100 European
GCST90201002	Maltose to sucrose ratio	5984 European
GCST90201003	Glucose to N-palmitoyl-sphingosine (d18:1 to 16:0) ratio	8173 European
GCST90201004	Glucose to N-stearoyl-sphingosine (d18:1 to 18:0) ratio	8179 European
GCST90201005	Fructose to maltose ratio	6307 European
GCST90201006	Alpha-ketobutyrate to 3-methyl-2-oxovalerate ratio	8136 European
GCST90201007	Glucose to N-palmitoyl-sphinganine (d18:0 to 16:0) ratio	8119 European
GCST90201008	Threonine to alpha-ketobutyrate ratio	8099 European
GCST90201009	Threonine to pyruvate ratio	8220 European
GCST90201010	Alpha-ketobutyrate to 4-methyl-2-oxopentanoate ratio	8142 European
GCST90201011	3-methyl-2-oxovalerate to 4-methyl-2-oxopentanoate ratio	8233 European
GCST90201012	3-methyl-2-oxovalerate to 3-methyl-2-oxobutyrate ratio	8200 European
GCST90201013	Androsterone glucuronide to etiocholanolone glucuronide ratio	7555 European
GCST90201014	Glucuronate to androsterone glucuronide ratio	7804 European
GCST90201015	Bilirubin (Z,Z) to androsterone glucuronide ratio	7888 European
GCST90201016	Bilirubin (Z,Z) to etiocholanolone glucuronide ratio	7707 European
GCST90201017	4-methyl-2-oxopentanoate to 3-methyl-2-oxobutyrate ratio	8224 European
GCST90201018	Bilirubin (Z,Z) to glucuronate ratio	8103 European
GCST90201019	Glucuronate to etiocholanolone glucuronide ratio	7631 European
GCST90201020	Paraxanthine to 5-acetylamino-6-formylamino-3-methyluracil ratio	7388 European
GCST90200972	Leucine to N-palmitoyl-sphingosine (d18:1 to 16:0) ratio	8198 European
GCST90200973	Proline to glutamate ratio	8185 European
GCST90200974	Phosphate to proline ratio	8241 European
GCST90200975	Arachidonate (20:4n6) to caffeine ratio	8000 European
GCST90200976	Adenosine 5'-monophosphate (AMP) to urate ratio	8181 European
GCST90200977	Arachidonate (20:4n6) to paraxanthine ratio	7776 European
GCST90200978	Caffeine to paraxanthine ratio	7873 European
GCST90200979	Arachidonate (20:4n6) to linoleate (18:2n6) ratio	8162 European
GCST90200980	Phosphoethanolamine to choline ratio	8204 European
GCST90200981	Caffeine to linoleate (18:2n6) ratio	7939 European
GCST90200982	Paraxanthine to linoleate (18:2n6) ratio	7785 European
GCST90200983	Cholesterol to linoleoyl-arachidonoyl-glycerol (18:2 to 20:4) [1] ratio	7624 European
GCST90200984	Cholesterol to benzoate ratio	7387 European
GCST90200985	Cholesterol to oleoyl-linoleoyl-glycerol (18:1 to 18:2) [2] ratio	7981 European
GCST90200986	Cholesterol to linoleoyl-arachidonoyl-glycerol (18:2 to 20:4) [2] ratio	7655 European
GCST90200987	Benzoate to oleoyl-linoleoyl-glycerol (18:1 to 18:2) [2] ratio	7162 European
GCST90200988	Benzoate to linoleoyl-arachidonoyl-glycerol (18:2 to 20:4) [1] ratio	6813 European
GCST90200989	Histidine to asparagine ratio	8225 European
GCST90200990	Benzoate to linoleoyl-arachidonoyl-glycerol (18:2 to 20:4) [2] ratio	6865 European
GCST90200991	Histidine to alanine ratio	8233 European
GCST90200992	Alanine to asparagine ratio	8248 European
GCST90200993	Salicylate to oxalate (ethanedioate) ratio	8107 European
GCST90200994	Glutamine to alanine ratio	8222 European
GCST90200995	Salicylate to taurocholate ratio	7614 European
GCST90200996	Citrate to taurocholate ratio	7618 European
GCST90199696	Trigonelline levels	8272 European
GCST90199697	Dodecanedioate levels	8240 European
GCST90199698	Isobutyrylcarnitine (c4) levels	8243 European
GCST90199699	3-methylxanthine levels	8085 European
GCST90199700	3-hydroxylaurate levels	8206 European
GCST90199701	Pyridoxate levels	8089 European
GCST90199702	5-hydroxyhexanoate levels	7097 European
GCST90199703	Gamma-glutamylvaline levels	8179 European
GCST90199704	3-hydroxysebacate levels	7325 European
GCST90199705	Propionylglycine levels	7311 European
GCST90199706	Butyrylglycine levels	6044 European
GCST90199707	Pro-hydroxy-pro levels	8208 European
GCST90199708	Propionylcarnitine (c3) levels	8273 European
GCST90199709	Adrenate (22:4n6) levels	8279 European
GCST90199710	Docosatrienoate (22:3n3) levels	6511 European
GCST90199711	Docosadienoate (22:2n6) levels	8264 European
GCST90199712	3-carboxy-4-methyl-5-propyl-2-furanpropanoate (cmpf) levels	8270 European
GCST90199713	Docosapentaenoate n3 DPA; 22:5n3 levels	8284 European
GCST90199714	3-hydroxy-2-ethylpropionate levels	8238 European
GCST90199715	Myristoleate (14:1n5) levels	8255 European
GCST90199716	10-undecenoate (11:1n1) levels	8243 European
GCST90199717	1-methyl-4-imidazoleacetate levels	8090 European
GCST90199718	Sebacate (C10-DC) levels	7926 European
GCST90199719	Tauro-beta-muricholate levels	4661 European
GCST90199720	Octanoylcarnitine (c8) levels	8226 European
GCST90199646	Gentisate levels	8013 European
GCST90199647	Theophylline levels	7822 European
GCST90199648	1,5-anhydroglucitol (1,5-ag) levels	8139 European
GCST90199649	1-stearoyl-2-arachidonoyl-GPI (18:0/20:4) levels	8134 European
GCST90199650	Indolelactate levels	8233 European
GCST90199651	Docosahexaenoate DHA; 22:6n3 levels	8279 European
GCST90199652	1-stearoyl-2-oleoyl-GPS (18:0/18:1) levels	8055 European
GCST90199653	1-myristoyl-2-palmitoyl-gpc (14:0/16:0) levels	8271 European
GCST90199654	Paraxanthine levels in elite athletes	7840 European
GCST90199655	4-methyl-2-oxopentanoate levels	8255 European
GCST90199656	3-indoxyl sulfate levels	8242 European
GCST90199657	Sphingosine 1-phosphate levels	8246 European
GCST90199658	Alpha-hydroxyisocaproate levels	8250 European
GCST90199659	1-stearoyl-GPI (18:0) levels	8260 European
GCST90199660	1,2-dipalmitoyl-gpc (16:0/16:0) levels	8264 European
GCST90199661	Maleate levels	8171 European
GCST90199662	Isovalerate (i5:0) levels	7862 European
GCST90199663	4-acetylphenol sulfate levels	7135 European
GCST90199664	Phenyllactate (PLA) levels in elite athletes	8235 European
GCST90199665	N-acetylaspartate (naa) levels	8148 European
GCST90199666	Palmitoylcarnitine levels (Metabolon platform)	8256 European
GCST90199667	Erythritol levels in elite athletes	8167 European
GCST90199668	Hexanoylcarnitine levels (Biocrates platform)	8242 European
GCST90199669	Acetylcarnitine levels (Biocrates platform)	8262 European
GCST90199670	Iminodiacetate (IDA) levels	8213 European
GCST90199721	Stearidonate (18:4n3) levels	8240 European
GCST90199722	Decanoylcarnitine (C10) levels	8225 European
GCST90199723	5-dodecenoate (12:1n7) levels	8248 European
GCST90199724	N-acetylisoleucine levels	7223 European
GCST90199725	Campesterol levels	5300 European
GCST90199726	N-acetylthreonine levels	8223 European
GCST90199727	1-oleoyl-GPC (18:1) levels	8257 European
GCST90199728	10-nonadecenoate (19:1n9) levels	8277 European
GCST90199729	Piperine levels	8155 European
GCST90199730	Carnitine C14 levels	8241 European
GCST90199731	10-heptadecenoate (17:1n7) levels	8282 European
GCST90199732	1-stearoyl-gpc (18:0) levels	8240 European
GCST90200210	Sulfate of piperine metabolite C16H19NO3 (2) levels	7950 European
GCST90200211	3-hydroxypyridine glucuronide levels	5882 European
GCST90200212	Glucuronide of piperine metabolite C17H21NO3 (5) levels	6582 European
GCST90200213	2-naphthol sulfate levels	7673 European
GCST90200214	11beta-hydroxyandrosterone glucuronide levels	8081 European
GCST90200215	4-ethylcatechol sulfate levels	8222 European
GCST90200216	Sulfate of piperine metabolite C18H21NO3 (3) levels	7006 European
GCST90200217	(2,4 or 2,5)-dimethylphenol sulfate levels	5189 European
GCST90200218	11beta-hydroxyetiocholanolone glucuronide levels	7220 European
GCST90200219	Cholic acid glucuronide levels	4414 European
GCST90200220	4-allylcatechol sulfate levels	8139 European
GCST90200221	Glycoursodeoxycholic acid sulfate (1) levels	6622 European
GCST90200222	Dihydrocaffeate sulfate (2) levels	6519 European
GCST90199671	Cysteine s-sulfate levels	8229 European
GCST90199672	Oxalate (ethanedioate) levels	8181 European
GCST90199673	DHEAS levels	8228 European
GCST90199674	3-hydroxymyristate levels	8235 European
GCST90199675	Homoarginine levels	8265 European
GCST90199676	1-oleoylglycerol (18:1) levels	8225 European
GCST90199677	3-methyl-2-oxobutyrate levels	8254 European
GCST90199678	Tartronate (hydroxymalonate) levels	8125 European
GCST90199679	2,3-dihydroxypyridine levels	6496 European
GCST90199680	3-hydroxyoctanoate levels	8182 European
GCST90199681	2-hydroxyoctanoate levels	8224 European
GCST90199682	Homocitrulline levels	7998 European
GCST90199683	Indoleacetate levels	8208 European
GCST90199684	1-linoleoylglycerol (18:2) levels	8212 European
GCST90199685	2-linoleoylglycerol (18:2) levels	6378 European
GCST90199686	Indolepropionate levels	8153 European
GCST90199687	Threonate levels	8151 European
GCST90199688	N-acetylglycine levels	8250 European
GCST90199689	Glycolithocholate levels	7158 European
GCST90199690	EDTA levels	8239 European
GCST90199691	1-methylhistidine levels	8226 European
GCST90199692	Citramalate levels	7125 European
GCST90199693	3-hydroxydecanoate levels	8239 European
GCST90199694	1,3-dimethylurate levels	7444 European
GCST90199695	Galactonate levels	7518 European
GCST90200209	Sulfate of piperine metabolite C16H19NO3 (3) levels	7705 European
GCST90199622	Benzoate levels	7306 European
GCST90199623	Maltotriose levels	4641 European
GCST90199624	Hippurate levels	8260 European
GCST90199625	Methionine sulfoxide levels	8243 European
GCST90199626	Xanthurenate levels	7965 European
GCST90199627	N-alpha-acetylornithine levels	5606 European
GCST90199628	3-methylhistidine levels	8289 European
GCST90199629	Glycerophosphorylcholine (GPC) levels	8212 European
GCST90199630	Phenylacetate levels	7059 European
GCST90199631	3-methyl-2-oxovalerate levels	8257 European
GCST90199632	Tartarate levels	7099 European
GCST90199633	Suberate (C8-DC) levels	6902 European
GCST90199634	5-hydroxylysine levels	8128 European
GCST90199635	3-phenylpropionate hydrocinnamate levels	7925 European
GCST90199636	Kynurenine levels	8244 European
GCST90199637	N-acetylglutamate levels	7802 European
GCST90199638	Glycerol 3-phosphate levels	8201 European
GCST90199639	Imidazole lactate levels	8256 European
GCST90199640	4-guanidinobutanoate levels	8144 European
GCST90199641	Glucuronate levels	7988 European
GCST90199642	Ribitol levels	8128 European
GCST90199643	Glycodeoxycholate levels	6877 European
GCST90199644	Theobromine levels	8137 European
GCST90199645	Quinate levels	8200 European
GCST90199891	S-methylcysteine levels	8239 European
GCST90199892	Isoursodeoxycholate levels	8234 European
GCST90199893	Cis-4-decenoate (10:1n6) levels	8173 European
GCST90199894	4-oxo-retinoic acid levels	7514 European
GCST90199895	1-lignoceroyl-GPC (24:0) levels	8208 European
GCST90199896	Sulfate levels	8230 European
GCST90199897	4-hydroxy-2-oxoglutaric acid levels	7919 European
GCST90199898	Glycoursodeoxycholate levels	8252 European
GCST90199899	1-(1-enyl-palmitoyl)-GPC (p-16:0) levels	8170 European
GCST90199900	Argininate levels	8226 European
GCST90199901	1-methyl-5-imidazoleacetate levels	8171 European
GCST90199902	Hydantoin-5-propionate levels	8164 European
GCST90199903	2-oxoarginine levels	8223 European
GCST90199904	Pantoate levels	7662 European
GCST90199905	Formiminoglutamate levels	8175 European
GCST90199906	1-(1-enyl-palmitoyl)-GPE (p-16:0) levels	8227 European
GCST90199907	S-methylcysteine sulfoxide levels	8255 European
GCST90199908	2-o-methylascorbic acid levels	8219 European
GCST90199909	Eicosanedioate (C20-DC) levels	8258 European
GCST90199910	1-(1-enyl-stearoyl)-GPE (p-18:0) levels	8249 European
GCST90199911	Beta-citrylglutamate levels	8226 European
GCST90199912	N-oleoyltaurine levels	7375 European
GCST90199913	Docosadioate (C22-DC) levels	8225 European
GCST90199914	Oleoyl-linoleoyl-glycerol (18:1/18:2) [2] levels	8069 European
GCST90199915	Imidazole propionate levels	7776 European
GCST90199918	Carboxyethyl-gaba levels	8090 European
GCST90199920	Trimethylamine n-oxide levels	8218 European
GCST90199922	Prolylglycine levels	7907 European
GCST90199924	N-methyltaurine levels	5440 European
GCST90199925	Succinimide levels	5865 European
GCST90199927	Histidine betaine (hercynine) levels	7518 European
GCST90199928	2-stearoyl-GPE (18:0) levels	8073 European
GCST90199929	Margaroylcarnitine (C17) levels	8112 European
GCST90199930	(R)-3-hydroxybutyrylcarnitine levels	7787 European
GCST90199932	Mannonate levels	8166 European
GCST90199933	3b-hydroxy-5-cholenoic acid levels	6846 European
GCST90199934	2-hydroxydecanoate levels	8267 European
GCST90199935	Glycohyocholate levels	7095 European
GCST90199936	3-methyl catechol sulfate (2) levels	6320 European
GCST90199937	2-aminooctanoate levels	8178 European
GCST90199938	3-methyl catechol sulfate (1) levels	8233 European
GCST90199939	4-methylcatechol sulfate levels	8229 European
GCST90199940	Guaiacol sulfate levels	8262 European
GCST90199941	Gamma-CEHC glucuronide levels	6305 European
GCST90199942	Dimethyl sulfone levels	7905 European
GCST90199943	2-piperidinone levels	8225 European
GCST90199944	Indolin-2-one levels	7027 European
GCST90199945	Sphingomyelin (d18:1/14:0, d16:1/16:0) levels	8254 European
GCST90199946	3-acetylphenol sulfate levels	6897 European
GCST90199947	Sphingomyelin (d18:2/16:0, d18:1/16:1) levels	8272 European
GCST90199948	S-allylcysteine levels	6857 European
GCST90199949	6-oxopiperidine-2-carboxylate levels	8032 European
GCST90199950	2-aminophenol sulfate levels	8264 European
GCST90199951	N-acetylalliin levels	5432 European
GCST90199952	2-aminoheptanoate levels	8238 European
GCST90199953	3-methoxytyramine sulfate levels	5419 European
GCST90199954	N2,N5-diacetylornithine levels	7596 European
GCST90200440	Blood sugar levels	8123 European
GCST90200441	Tryptophan levels	8235 European
GCST90200442	Valine levels	8247 European
GCST90200443	Pseudouridine levels	8213 European
GCST90200444	Dihydroorotate levels	8195 European
GCST90200445	Caprylate (8:0) levels	8163 European
GCST90200446	Arachidate (20:0) levels	8228 European
GCST90200447	Maltose levels in coronary artery disease	6351 European
GCST90200448	N-stearoyl-sphinganine (d18:0/18:0) levels	6737 European
GCST90200449	Sucrose levels	7803 European
GCST90200450	Caproate (6:0) levels	7564 European
GCST90199916	Carnitine C18:2 levels	8268 European
GCST90199917	Pregnanediol-3-glucuronide levels	7905 European
GCST90199919	Alliin levels	6517 European
GCST90199921	Dihydroferulate levels	6398 European
GCST90199923	N-palmitoylglycine levels	8236 European
GCST90199926	N-acetylcarnosine levels	8233 European
GCST90199931	Lanthionine levels	7760 European
GCST90199808	Glycerophosphoethanolamine levels	8231 European
GCST90199809	Taurolithocholate 3-sulfate levels	8124 European
GCST90199810	1-palmitoyl-GPI (16:0) levels	8246 European
GCST90199811	Glycolithocholate sulfate levels	8165 European
GCST90199812	3-(3-hydroxyphenyl)propionate levels	7304 European
GCST90199813	Deoxycarnitine levels	8271 European
GCST90199814	Alpha-hydroxycaproate levels	5169 European
GCST90199815	1-ribosyl-imidazoleacetate levels	8205 European
GCST90199816	3,4-dihydroxybutyrate levels	8142 European
GCST90199817	Indoleacetylglutamine levels	6161 European
GCST90199818	Mannitol/sorbitol levels	8211 European
GCST90199819	Tryptophan betaine levels	8216 European
GCST90199820	Dihomo-linolenate (20:3n3 or n6) levels	8273 European
GCST90199821	1-linoleoyl-GPI (18:2) levels	8268 European
GCST90199822	1-oleoyl-GPI (18:1) levels	8252 European
GCST90199823	O-cresol sulfate levels	7315 European
GCST90199824	4-vinylphenol sulfate levels	8280 European
GCST90199825	Pyrraline levels	7920 European
GCST90199826	N6-acetyllysine levels	8242 European
GCST90199827	Thymol sulfate levels	8063 European
GCST90199828	N-acetylserine levels	8217 European
GCST90199829	3-methyladipate levels	6958 European
GCST90199830	4-ethylphenylsulfate levels	8139 European
GCST90199831	1-stearoyl-2-oleoyl-GPE (18:0/18:1) levels	8273 European
GCST90199832	Dimethylarginine (sdma + adma) levels	8233 European
GCST90200029	Linoleoyl ethanolamide levels	7214 European
GCST90200030	1,2-dilinoleoyl-GPC (18:2/18:2) levels	8227 European
GCST90200031	Nonanoylcarnitine (C9) levels	7669 European
GCST90200032	2-hydroxybutyrate/2-hydroxyisobutyrate levels	8215 European
GCST90200033	Sphingomyelin (d18:2/23:0, d18:1/23:1, d17:1/24:1) levels	8272 European
GCST90200034	Tricosanoyl sphingomyelin (d18:1/23:0) levels	8257 European
GCST90200035	Palmitoyl dihydrosphingomyelin (d18:0/16:0) levels	8269 European
GCST90200036	1-palmitoleoylglycerol (16:1) levels	6432 European
GCST90200037	1-stearoyl-2-linoleoyl-gpc (18:0/18:2) levels	8231 European
GCST90200038	1-palmitoyl-2-palmitoleoyl-gpc (16:0/16:1) levels	8276 European
GCST90200039	1-stearoyl-2-linoleoyl-GPE (18:0/18:2) levels	8241 European
GCST90200040	Sphingomyelin (d18:2/24:1, d18:1/24:2) levels	8273 European
GCST90200041	1-palmitoyl-2-stearoyl-gpc (16:0/18:0) levels	8271 European
GCST90200042	Oleate/vaccenate (18:1) levels	8230 European
GCST90200043	1-palmitoyl-2-docosahexaenoyl-gpc (16:0/22:6) levels	8256 European
GCST90200044	1-(1-enyl-stearoyl)-2-oleoyl-GPE (p-18:0/18:1) levels	8258 European
GCST90200045	1-stearoyl-2-arachidonoyl-GPE (18:0/20:4) levels	8259 European
GCST90200046	1-stearoyl-2-docosahexaenoyl-gpc (18:0/22:6) levels	8257 European
GCST90200047	Sphingomyelin (d18:1/17:0, d17:1/18:0, d19:1/16:0) levels	8252 European
GCST90200048	1-(1-enyl-palmitoyl)-2-arachidonoyl-GPE (p-16:0/20:4) levels	8262 European
GCST90200049	Myristoyl dihydrosphingomyelin (d18:0/14:0) levels	8254 European
GCST90200050	5-hydroxyindole sulfate levels	6163 European
GCST90200051	1-palmitoyl-2-dihomo-linolenoyl-GPC (16:0/20:3n3 or 6) levels	8230 European
GCST90200052	1-(1-enyl-palmitoyl)-2-arachidonoyl-gpc (p-16:0/20:4) levels	8251 European
GCST90200053	Sphingomyelin (d18:1/21:0, d17:1/22:0, d16:1/23:0) levels	8242 European
GCST90200054	1-palmitoyl-2-arachidonoyl-GPE (16:0/20:4) levels	8257 European
GCST90200055	Lactosyl-N-palmitoyl-sphingosine (d18:1/16:0) levels	8266 European
GCST90200056	Sphingomyelin (d18:0/18:0, d19:0/17:0) levels	8274 European
GCST90200057	1-(1-enyl-palmitoyl)-2-oleoyl-gpc (p-16:0/18:1) levels	8222 European
GCST90200058	1-(1-enyl-stearoyl)-2-arachidonoyl-GPE (p-18:0/20:4) levels	8254 European
GCST90200059	Behenoyl dihydrosphingomyelin (d18:0/22:0) levels	8275 European
GCST90200060	1-(1-enyl-palmitoyl)-2-linoleoyl-GPC (p-16:0/18:2) levels	8260 European
GCST90200061	1-(1-enyl-palmitoyl)-2-oleoyl-GPE (p-16:0/18:1) levels	8264 European
GCST90200062	1-palmitoyl-2-arachidonoyl-GPI (16:0/20:4) levels	8057 European
GCST90200063	1-palmitoyl-2-docosahexaenoyl-GPE (16:0/22:6) levels	8262 European
GCST90200064	N-palmitoyl-sphinganine (d18:0/16:0) levels	8208 European
GCST90200065	1-stearoyl-2-docosahexaenoyl-GPE (18:0/22:6) levels	8251 European
GCST90200552	X-18887 levels	6790 European
GCST90200553	X-17653 levels	8025 European
GCST90200554	X-17346 levels	6459 European
GCST90200555	X-17690 levels	7043 European
GCST90200556	X-18345 levels	5476 European
GCST90200557	X-17685 levels	7327 European
GCST90200558	X-18888 levels	6974 European
GCST90200559	X-18901 levels	8128 European
GCST90200560	X-17351 levels	7281 European
GCST90200561	X-18779 levels	8144 European
GCST90200562	X-21286 levels	8231 European
GCST90200563	X-21355 levels	8257 European
GCST90200564	X-21319 levels	8109 European
GCST90200565	X-21258 levels	8198 European
GCST90200566	X-21364 levels	8203 European
GCST90200567	X-21353 levels	8265 European
GCST90200568	X-19438 levels	7259 European
GCST90200569	X-18913 levels	8271 European
GCST90200570	X-18921 levels	8257 European
GCST90200571	X-21339 levels	8203 European
GCST90200572	X-19299 levels	6100 European
GCST90200573	X-18935 levels	4952 European
GCST90200574	X-21310 levels	7801 European
GCST90200575	X-21283 levels	7055 European
GCST90200576	X-21285 levels	6180 European
GCST90200577	X-21312 levels	4897 European
GCST90200578	X-18922 levels	8174 European
GCST90200579	X-21442 levels	6827 European
GCST90200580	X-21796 levels	8130 European
GCST90200581	X-21441 levels	8030 European
GCST90200582	X-21752 levels	6526 European
GCST90200583	X-21807 levels	5602 European
GCST90200584	X-21736 levels	8232 European
GCST90200585	X-21829 levels	8217 European
GCST90200586	X-21471 levels	7982 European
GCST90200587	X-21733 levels	6916 European
GCST90200588	X-21742 levels	5918 European
GCST90200589	X-21821 levels	7699 European
GCST90200689	N6-methyllysine levels	8299 European
GCST90200690	N-acetyl-1-methylhistidine levels	7588 European
GCST90200691	N-delta-acetylornithine levels	8259 European
GCST90200692	1-palmitoyl-2-arachidonoyl-gpc (16:0/20:4n6) levels	8238 European
GCST90200693	Glycochenodeoxycholate glucuronide (1) levels	8236 European
GCST90200694	2'-o-methylcytidine levels	8122 European
GCST90200696	N6,N6-dimethyllysine levels	8265 European
GCST90200699	Deoxycholic acid glucuronide levels	8060 European
GCST90200706	Biliverdin levels	8262 European
GCST90200707	Glycine levels	8262 European
GCST90200708	X-12112 levels	8211 European
GCST90200709	X-12798 levels	8186 European
GCST90200711	X-19141 levels	8244 European
GCST90200712	Spermidine to 5-methylthioadenosine (MTA) ratio	7320 European
GCST90200688	Androsterone glucuronide levels	7980 European
GCST90200695	2'-o-methyluridine levels	7582 European
GCST90200697	N2-acetyl,N6,N6-dimethyllysine levels	7891 European
GCST90200698	N2-acetyl,N6-methyllysine levels	8069 European
GCST90200700	Decadienedioic acid (C10:2-DC) levels	8131 European
GCST90200701	Bilirubin degradation product, C17H18N2O4 (1) levels	8254 European
GCST90200702	Bilirubin degradation product, C17H18N2O4 (2) levels	8255 European
GCST90200703	Bilirubin degradation product, C17H18N2O4 (3) levels	8253 European
GCST90200704	Bilirubin (z,z) levels	8261 European
GCST90200705	Ethylmalonate levels	8172 European
GCST90200710	X-13431 levels	8161 European
GCST90200766	Phosphate to phosphoethanolamine ratio	8205 European
GCST90200767	Phosphate to glucose ratio	8232 European
GCST90200769	Phosphate to mannose ratio	8206 European
GCST90200770	Phenylalanine to tyrosine ratio	8205 European
GCST90200771	Phosphate to fructose ratio	8209 European
GCST90200776	Glutamate to glutamine ratio	8228 European
GCST90200100	Perfluorooctanesulfonate (PFOS) levels	8218 European
GCST90200102	1-palmitoleoyl-2-linolenoyl-GPC (16:1/18:3) levels	7540 European
GCST90200104	Hexadecadienoate (16:2n6) levels	8274 European
GCST90200763	Phosphate to N-acetylneuraminate ratio	8256 European
GCST90200764	Phosphate to uridine ratio	8186 European
GCST90200765	Phosphate to alanine ratio	8230 European
GCST90200768	Phosphate to 2'-deoxyuridine ratio	7846 European
GCST90200772	Phosphate to citrate ratio	8238 European
GCST90200773	Serine to alpha-tocopherol ratio	8197 European
GCST90200774	Uridine to pseudouridine ratio	8254 European
GCST90200775	Serine to pyruvate ratio	8235 European
GCST90200777	Uridine to cytidine ratio	7705 European
GCST90200099	N-oleoylserine levels	7591 European
GCST90200101	Pimeloylcarnitine/3-methyladipoylcarnitine (C7-DC) levels	7837 European
GCST90200103	Linoleoyl-arachidonoyl-glycerol (18:2/20:4) [1] levels	7731 European
GCST90200105	Glycosyl-N-behenoyl-sphingadienine (d18:2/22:0) levels	8232 European
GCST90200106	4-hydroxyphenylacetylglutamine levels	7752 European
GCST90200107	Gamma-glutamyl-alpha-lysine levels	8250 European
GCST90200108	N-palmitoyl-sphingadienine (d18:2/16:0) levels	7805 European
GCST90200713	Spermidine to ornithine ratio	7309 European
GCST90200714	Alpha-ketoglutarate to alpha-ketobutyrate ratio	8216 European
GCST90200715	Alpha-ketoglutarate to glutamate ratio	8274 European
GCST90200716	Adenosine 5'-diphosphate (ADP) to phosphoethanolamine ratio	4579 European
GCST90200717	3-phosphoglycerate to adenosine 5'-diphosphate (ADP) ratio	4530 European
GCST90200718	Alpha-ketoglutarate to succinate ratio	8260 European
GCST90200719	Adenosine 3',5'-cyclic monophosphate (cAMP) to adenosine 5'-monophosphate (AMP) ratio	6726 European
GCST90200720	Adenosine 5'-diphosphate (ADP) to pantothenate ratio	4561 European
GCST90200721	Adenosine 5'-diphosphate (ADP) to phosphate ratio	4559 European
GCST90200722	S-adenosylhomocysteine (SAH) to leucine ratio	6122 European
GCST90200723	S-adenosylhomocysteine (SAH) to 5-methyluridine (ribothymidine) ratio	6078 European
GCST90200724	Cholate to taurocholate ratio	7328 European
GCST90200725	Adenosine 5'-diphosphate (ADP) to creatine ratio	4561 European
GCST90200726	N-acetylputrescine to (N(1) + N(8))-acetylspermidine ratio	8144 European
GCST90200727	Adenosine 3',5'-cyclic monophosphate (cAMP) to taurocholate ratio	6329 European
GCST90200728	Adenosine 5'-diphosphate (ADP) to Adenosine 5'-monophosphate (AMP) ratio	4573 European
GCST90200729	3-phosphoglycerate to phosphate ratio	8153 European
GCST90200730	Adenosine 5'-diphosphate (ADP) to fructose ratio	4571 European
GCST90200731	Adenosine 5'-diphosphate (ADP) to mannose ratio	4587 European
GCST90200732	Adenosine 5'-diphosphate (ADP) to tyrosine ratio	4560 European
GCST90200733	Adenosine 5'-diphosphate (ADP) to N-acetylglucosamine to N-acetylgalactosamine ratio	4392 European
GCST90200734	Adenosine 5'-monophosphate (AMP) to palmitate (16:0) ratio	8227 European
GCST90200735	Arginine to ornithine ratio	8250 European
GCST90200736	Adenosine 5'-diphosphate (ADP) to arginine ratio	4568 European
GCST90200737	Adenosine 5'-diphosphate (ADP) to 2'-deoxyuridine ratio	4391 European
GCST90200738	Adenosine 5'-monophosphate (AMP) to inosine 5'-monophosphate (IMP) ratio	4601 European
GCST90200739	Adenosine 5'-monophosphate (AMP) to proline ratio	8190 European
GCST90200740	Arachidonate (20:4n6) to oleate to vaccenate (18:1) ratio	8171 European
GCST90200741	Adenosine 5'-monophosphate (AMP) to alanine ratio	8172 European
GCST90200742	Aspartate to citrate ratio	8191 European
GCST90200743	Arginine to citrulline ratio	8192 European
GCST90200744	Arginine to glutamate ratio	8194 European
GCST90200745	Adenosine 5'-monophosphate (AMP) to phenylalanine ratio	8189 European
GCST90200746	Adenosine 5'-diphosphate (ADP) to gluconate ratio	4540 European
GCST90200747	Adenosine 5'-monophosphate (AMP) to phosphate ratio	8184 European
GCST90200748	Aspartate to glutamate ratio	8190 European
GCST90200749	Arachidonate (20:4n6) to pyruvate ratio	8200 European
GCST90200750	Aspartate to asparagine ratio	8195 European
GCST90200751	Cortisone to cortisol ratio	8173 European
GCST90200752	Succinate to acetoacetate ratio	6829 European
GCST90200753	Aspartate to citrulline ratio	8139 European
GCST90200754	Sphingosine to phosphate ratio	8017 European
GCST90200755	Inosine 5'-monophosphate (IMP) to phosphate ratio	4605 European
GCST90200756	Glycine to pyridoxal ratio	8173 European
GCST90200757	Glycine to alanine ratio	8167 European
GCST90200758	Glycine to serine ratio	8206 European
GCST90200759	Histidine to trans-urocanate ratio	8109 European
GCST90200760	Methionine to methionine sulfoxide ratio	8214 European
GCST90200761	Citrulline to dimethylarginine (SDMA + ADMA) ratio	8243 European
GCST90200762	Palmitate (16:0) to myristate (14:0) ratio	8215 European
GCST90199783	5-methyluridine (ribothymidine) levels	8168 European
GCST90199784	Cysteine-glutathione disulfide levels	7812 European
GCST90199785	Isovalerylglycine levels	7100 European
GCST90199786	2-hydroxy-3-methylvalerate levels	8246 European
GCST90199787	Homostachydrine levels	8248 European
GCST90199788	1-arachidonoyl-gpc (20:4n6) levels	8267 European
GCST90199789	2-palmitoyl-GPC (16:0) levels	8249 European
GCST90199790	2-palmitoleoyl-GPC (16:1) levels	6697 European
GCST90199791	1-arachidonoyl-GPE (20:4n6) levels	8270 European
GCST90199792	1-palmitoyl-GPE (16:0) levels	8276 European
GCST90199793	1-linoleoyl-GPE (18:2) levels	8279 European
GCST90199794	1-oleoyl-GPE (18:1) levels	8283 European
GCST90199795	2-hydroxypalmitate levels	8247 European
GCST90199796	Docosapentaenoate (n6 DPA; 22:5n6) levels	7540 European
GCST90199797	Gulonate levels	7731 European
GCST90199798	Isobutyrylglycine levels	7465 European
GCST90199799	Glutarylcarnitine (c5-dc) levels	8238 European
GCST90199800	Carnitine C5:1 levels	8097 European
GCST90199801	Hydroquinone sulfate levels	7682 European
GCST90199802	Beta-hydroxyisovaleroylcarnitine levels	8232 European
GCST90199803	Catechol sulfate levels	8242 European
GCST90199804	7-alpha-hydroxy-3-oxo-4-cholestenoate (7-hoca) levels	8236 European
GCST90199805	Octadecanedioate levels	8223 European
GCST90199806	Tetradecanedioate (C14-DC) levels	8268 European
GCST90199807	Hexadecanedioate (C16-DC) levels	8260 European
GCST90199758	N4-acetylcytidine levels	7425 European
GCST90199759	Indolebutyrate levels	4423 European
GCST90199760	5-acetylamino-6-amino-3-methyluracil levels	8006 European
GCST90199761	N1-methylinosine levels	8147 European
GCST90199762	N6-carbamoylthreonyladenosine levels	8176 European
GCST90199763	1-methylxanthine levels	7959 European
GCST90199764	N2,n2-dimethylguanosine levels	8210 European
GCST90199765	4-hydroxyhippurate levels	8259 European
GCST90199766	3-(3-amino-3-carboxypropyl)uridine levels	7679 European
GCST90199767	5,6-dihydrouridine levels	8210 European
GCST90199768	Phenylacetylglutamine levels	8251 European
GCST90199769	3-hydroxydodecanedioate levels	7168 European
GCST90199770	1-arachidonylglycerol (20:4) levels	7650 European
GCST90199771	7-methylguanine levels	8239 European
GCST90199772	1-stearoyl-GPE (18:0) levels	8270 European
GCST90199773	Phenol sulfate levels	8249 European
GCST90199774	Oleoylcarnitine levels	8260 European
GCST90199775	Gamma-glutamylisoleucine levels	8267 European
GCST90199776	Malonylcarnitine levels	5822 European
GCST90199777	1-palmitoleoyl-GPC (16:1) levels	8227 European
GCST90199778	N-methyl-2-pyridone-5-carboxamide levels	8177 European
GCST90199779	Gamma-glutamyl-2-aminobutyrate levels	7826 European
GCST90199780	1-stearoyl-GPG (18:0) levels	6806 European
GCST90199781	Hexanoylglycine levels	6015 European
GCST90199782	Glutamine degradant levels	8293 European
GCST90200526	X-14056 levels	8242 European
GCST90200527	X-13866 levels	8252 European
GCST90200528	X-17146 levels	7778 European
GCST90200529	X-16397 levels	8057 European
GCST90200530	X-17335 levels	7747 European
GCST90200531	X-16964 levels	8048 European
GCST90200532	X-16935 levels	7804 European
GCST90200533	X-15486 levels	8236 European
GCST90200534	X-16580 levels	8254 European
GCST90200535	X-17325 levels	7448 European
GCST90200536	X-17328 levels	5856 European
GCST90200537	X-16087 levels	7071 European
GCST90200538	X-17010 levels	7879 European
GCST90200539	X-14939 levels	8250 European
GCST90200540	X-15461 levels	8144 European
GCST90200501	X-12731 levels	5770 European
GCST90200502	X-12707 levels	7461 European
GCST90200503	X-12729 levels	7446 European
GCST90200504	X-12830 levels	5725 European
GCST90200505	X-12818 levels	6246 European
GCST90200506	X-12812 levels	6435 European
GCST90200507	X-12822 levels	7957 European
GCST90200508	X-12738 levels	5874 European
GCST90200509	X-12544 levels	7471 European
GCST90200510	X-12680 levels	8255 European
GCST90200511	X-12906 levels	7896 European
GCST90200512	X-13684 levels	8112 European
GCST90200513	X-13507 levels	7936 European
GCST90200514	X-12851 levels	7385 European
GCST90200515	X-12849 levels	7555 European
GCST90200516	X-12847 levels	7790 European
GCST90200517	X-13553 levels	8118 European
GCST90200518	X-12839 levels	4867 European
GCST90200519	X-13729 levels	7724 European
GCST90200520	X-13007 levels	6270 European
GCST90200521	X-13844 levels	7501 European
GCST90200522	X-13728 levels	7905 European
GCST90200523	X-12844 levels	8231 European
GCST90200524	X-13695 levels	6486 European
GCST90200525	X-13723 levels	5269 European
GCST90200541	X-15523 levels	8071 European
GCST90200542	X-15728 levels	7874 European
GCST90200543	X-15503 levels	8237 European
GCST90200544	X-16124 levels	5337 European
GCST90200545	X-17438 levels	6913 European
GCST90200546	X-17354 levels	5375 European
GCST90200547	X-17654 levels	7690 European
GCST90200548	X-17676 levels	8118 European
GCST90200549	X-17367 levels	6092 European
GCST90200550	X-17357 levels	8041 European
GCST90200663	X-25420 levels	8271 European
GCST90200664	X-25810 levels	8167 European
GCST90200665	X-25433 levels	6516 European
GCST90200666	X-25343 levels	8195 European
GCST90200667	X-25271 levels	7906 European
GCST90200668	X-25520 levels	7997 European
GCST90200669	X-25519 levels	8080 European
GCST90200670	X-26111 levels	8002 European
GCST90200671	X-26109 levels	6992 European
GCST90200672	X-26054 levels	8046 European
GCST90200673	Carnitine C4 levels	8111 European
GCST90200674	Androsterone sulfate levels	8182 European
GCST90200675	N-acetyltyrosine levels	7841 European
GCST90200676	N-acetyl-L-glutamine levels	8181 European
GCST90200677	N-acetylphenylalanine levels	8228 European
GCST90200678	N-acetylasparagine levels	7935 European
GCST90200679	N-acetylarginine levels	8271 European
GCST90200680	5-acetylamino-6-formylamino-3-methyluracil levels	7599 European
GCST90200681	Orotidine levels	8017 European
GCST90200682	3-methylcytidine levels	8117 European
GCST90200683	N-acetylcitrulline levels	7324 European
GCST90200684	N-acetyl-aspartyl-glutamate (naag) levels	7705 European
GCST90200685	1-stearoyl-2-arachidonoyl-gpc (18:0/20:4) levels	8253 European
GCST90200686	Bilirubin (E,E) levels	8263 European
GCST90200687	Bilirubin (E,Z or Z,E) levels	8238 European
GCST90200298	3-hydroxy-3-methylglutarate levels	8073 European
GCST90200299	Oleoyl ethanolamide levels	8243 European
GCST90200300	4-hydroxyphenylpyruvate levels	7813 European
GCST90200301	Gamma-glutamylglutamine levels	8217 European
GCST90200302	Alpha-tocopherol levels	8192 European
GCST90200303	N-acetyl-L-alanine levels	8220 European
GCST90200304	Citrate levels	8260 European
GCST90200305	2-aminobutyrate levels	8242 European
GCST90200306	Butyrate/isobutyrate (4:0) levels	8004 European
GCST90200307	Urate levels	8264 European
GCST90200308	3-hydroxyisobutyrate levels	8177 European
GCST90200309	Vanillylmandelate (VMA) levels	8216 European
GCST90200310	3-aminoisobutyrate levels	8265 European
GCST90200311	4-acetamidobutanoate levels	8154 European
GCST90200312	2-hydroxystearate levels	8241 European
GCST90200313	N1-methyladenosine levels	8247 European
GCST90200314	N-acetylneuraminate levels	8200 European
GCST90200315	Gamma-glutamylhistidine levels	8220 European
GCST90200316	N-acetylglucosaminylasparagine levels	8144 European
GCST90200317	Homovanillate (hva) levels	6320 European
GCST90200318	Acetoacetate levels	6883 European
GCST90200319	Cys-gly, oxidized levels	8256 European
GCST90200320	Dihomo-linoleate (20:2n6) levels	8284 European
GCST90200321	Cholate levels	7892 European
GCST90200322	Beta-hydroxyisovalerate levels	8201 European
GCST90199733	1-palmitoyl-GPC (16:0) levels	8232 European
GCST90199734	Hyocholate levels	5782 European
GCST90199735	N-acetylhistidine levels	7054 European
GCST90199736	Alpha-hydroxyisovalerate levels	8208 European
GCST90199737	N-acetylproline levels	7100 European
GCST90199738	Stachydrine levels	8297 European
GCST90199739	Salicyluric glucuronide levels	5190 European
GCST90199740	P-cresol sulfate levels	8183 European
GCST90199741	Gamma-glutamylglycine levels	8263 European
GCST90199742	1-linoleoyl-gpc (18:2) levels	8262 European
GCST90199743	Stearoylcarnitine levels	8133 European
GCST90199744	Eicosenoate (20:1) levels	8277 European
GCST90199745	Aconitate [cis or trans] levels	8262 European
GCST90199746	Erythronate levels	8198 European
GCST90199747	Isovalerylcarnitine (C5) levels	8266 European
GCST90199748	Linolenate [alpha or gamma; (18:3n3 or 6)] levels	8257 European
GCST90199749	Gamma-glutamylthreonine levels	8231 European
GCST90199750	Laurylcarnitine levels	8241 European
GCST90199751	Gamma-glutamylmethionine levels	8237 European
GCST90199752	Epiandrosterone sulfate levels	8174 European
GCST90199753	Gamma-glutamyltryptophan levels	7902 European
GCST90199754	7-methylxanthine levels	8019 European
GCST90199755	3,7-dimethylurate levels	6894 European
GCST90199756	1,7-dimethyluric acid levels	7950 European
GCST90199757	1,3,7-trimethylurate levels	7446 European
GCST90200451	Nonadecanoate (19:0) levels	8231 European
GCST90200452	Plasma free asparagine levels	8245 European
GCST90200453	X-07765 levels	8127 European
GCST90200454	Kynurenate levels	8241 European
GCST90200455	Alpha-ketoglutarate levels	8212 European
GCST90200456	X-11308 levels	8253 European
GCST90200457	Pentadecanoate (15:0) levels	8273 European
GCST90200458	X-11315 levels	8139 European
GCST90200459	Margarate (17:0) levels	8279 European
GCST90200460	X-11372 levels	8251 European
GCST90200461	X-10458 levels	7970 European
GCST90200462	X-11299 levels	8203 European
GCST90200463	X-11478 levels	8242 European
GCST90200464	X-11849 levels	7679 European
GCST90200465	X-11787 levels	8247 European
GCST90200466	X-11632 levels	7784 European
GCST90200467	X-11852 levels	7295 European
GCST90200468	X-11847 levels	7193 European
GCST90200469	X-11483 levels	7798 European
GCST90200470	X-11470 levels	8134 European
GCST90200471	X-11381 levels	8225 European
GCST90200472	X-11850 levels	7629 European
GCST90200473	X-11795 levels	8238 European
GCST90200474	X-11444 levels	8206 European
GCST90200475	X-11858 levels	6008 European
GCST90200476	X-11843 levels	7230 European
GCST90200477	X-12127 levels	5878 European
GCST90200478	X-12221 levels	6819 European
GCST90200479	X-12283 levels	7763 European
GCST90200480	X-12410 levels	7442 European
GCST90200481	X-12104 levels	7194 European
GCST90200482	X-12193 levels	7705 European
GCST90200483	X-12216 levels	8181 European
GCST90200484	X-12306 levels	6054 European
GCST90200485	X-12100 levels	8210 European
GCST90200486	X-12261 levels	4347 European
GCST90200487	X-11880 levels	8206 European
GCST90200488	X-12117 levels	7379 European
GCST90200489	X-12407 levels	6534 European
GCST90200490	X-12101 levels	8217 European
GCST90200491	X-12026 levels	8180 European
GCST90200492	X-12411 levels	8174 European
GCST90200493	X-12013 levels	5848 European
GCST90200494	X-12007 levels	8002 European
GCST90200495	X-12462 levels	8236 European
GCST90200496	X-12714 levels	6870 European
GCST90200497	X-12740 levels	6449 European
GCST90200498	X-12730 levels	7133 European
GCST90200499	X-12701 levels	6278 European
GCST90200500	X-12816 levels	5190 European
GCST90200892	Hypotaurine to taurine ratio	8157 European
GCST90200893	Taurine to cysteine ratio	8186 European
GCST90200894	Inosine to theophylline ratio	4662 European
GCST90200895	Hypotaurine to cysteine ratio	8134 European
GCST90200896	Inosine to EDTA ratio	4926 European
GCST90200897	Theophylline to EDTA ratio	7867 European
GCST90200898	Citrulline to phosphate ratio	8294 European
GCST90200899	Citrulline to ornithine ratio	8225 European
GCST90200900	Phosphate to oleoyl-linoleoyl-glycerol (18:1 to 18:2) [2] ratio	7992 European
GCST90200901	Ornithine to phosphate ratio	8295 European
GCST90200902	Phosphate to linoleoyl-arachidonoyl-glycerol (18:2 to 20:4) [2] ratio	7649 European
GCST90200903	Phosphate to glycerol ratio	8179 European
GCST90200904	Phosphate to linoleoyl-arachidonoyl-glycerol (18:2 to 20:4) [1] ratio	7623 European
GCST90200905	Glucose to glycerol ratio	8160 European
GCST90200906	2'-deoxyuridine to cytidine ratio	7410 European
GCST90200907	Retinol (Vitamin A) to linoleoyl-arachidonoyl-glycerol (18:2 to 20:4) [1] ratio	7617 European
GCST90200908	Retinol (Vitamin A) to linoleoyl-arachidonoyl-glycerol (18:2 to 20:4) [2] ratio	7668 European
GCST90200909	Uridine to 2'-deoxyuridine ratio	7873 European
GCST90200910	Retinol (Vitamin A) to oleoyl-linoleoyl-glycerol (18:1 to 18:2) [2] ratio	7981 European
GCST90200911	Tryptophan to pyruvate ratio	8224 European
GCST90200912	tryptophan to tyrosine ratio	8226 European
GCST90200913	Glucose to sucrose ratio	7695 European
GCST90200914	Tyrosine to pyruvate ratio	8220 European
GCST90200915	Glucose to fructose ratio	8214 European
GCST90200916	Fructose to sucrose ratio	7719 European
GCST90200942	Glutamate to pyruvate ratio	8188 European
GCST90200943	Phosphate to EDTA ratio	8225 European
GCST90200944	Alpha-ketoglutarate to pyruvate ratio	8272 European
GCST90200945	Adenosine 5'-monophosphate (AMP) to EDTA ratio	8179 European
GCST90200946	Glutamate to alanine ratio	8172 European
GCST90200947	Adenosine 5'-diphosphate (ADP) to glucose ratio	4581 European
GCST90200948	Adenosine 5'-diphosphate (ADP) to mannitol to sorbitol ratio	4566 European
GCST90200949	Adenosine 5'-diphosphate (ADP) to N-acetylneuraminate ratio	4553 European
GCST90200950	Glucose to mannitol to sorbitol ratio	8254 European
GCST90200951	Mannose to fructose ratio	8202 European
GCST90200952	Adenosine 5'-diphosphate (ADP) to cytidine ratio	4350 European
GCST90200953	Glucose-to-mannose ratio	8191 European
GCST90200954	Cytidine to N-acetylneuraminate ratio	7683 European
GCST90200955	Adenosine 5'-diphosphate (ADP) to choline phosphate ratio	4560 European
GCST90200956	Cytidine to N-acetylglucosamine to N-acetylgalactosamine ratio	7427 European
GCST90200957	N-acetylneuraminate to N-acetylglucosamine to N-acetylgalactosamine ratio	7988 European
GCST90200958	Adenosine 5'-diphosphate (ADP) to choline ratio	4560 European
GCST90200959	Choline phosphate to choline ratio	8196 European
GCST90200960	Choline phosphate to phosphoethanolamine ratio	8213 European
GCST90200961	Adenosine 5'-diphosphate (ADP) to ornithine ratio	4566 European
GCST90200962	Adenosine 5'-diphosphate (ADP) to glutamine ratio	4569 European
GCST90200844	Aspartate to phosphate ratio	8297 European
GCST90200845	Adenosine 5'-monophosphate (AMP) to citrate ratio	8193 European
GCST90200846	Phenylalanine to phosphate ratio	8294 European
GCST90200847	Phosphate to tryptophan ratio	8206 European
GCST90200848	Adenosine 5'-monophosphate (AMP) to glutamine ratio	8196 European
GCST90200849	Adenosine 5'-monophosphate (AMP) to threonine ratio	8173 European
GCST90200850	Adenosine 5'-monophosphate (AMP) to tryptophan ratio	8180 European
GCST90200851	Adenosine 5'-monophosphate (AMP) to glycine ratio	8195 European
GCST90200852	Adenosine 5'-monophosphate (AMP) to arginine ratio	8185 European
GCST90200853	Adenosine 5'-monophosphate (AMP) to tyrosine ratio	8193 European
GCST90200854	Arginine to phosphate ratio	8297 European
GCST90200855	Phosphate to threonine ratio	8226 European
GCST90200856	Phosphate to glutamine ratio	8258 European
GCST90200857	Adenosine 5'-monophosphate (AMP) to aspartate ratio	8205 European
GCST90200858	Phosphate to tyrosine ratio	8226 European
GCST90200859	Adenosine 5'-monophosphate (AMP) to asparagine ratio	8188 European
GCST90200860	Adenosine 5'-monophosphate (AMP) to serine ratio	8194 European
GCST90200861	Histidine to phosphate ratio	8294 European
GCST90200862	Adenosine 5'-monophosphate (AMP) to methionine ratio	8194 European
GCST90200863	Phosphate to serine ratio	8226 European
GCST90200864	Methionine to phosphate ratio	8291 European
GCST90200865	Adenosine 5'-monophosphate (AMP) to histidine ratio	8180 European
GCST90200866	phosphate to asparagine ratio	8249 European
GCST90200917	Alpha-ketobutyrate to 3-methyl-2-oxobutyrate ratio	8133 European
GCST90200918	N-palmitoyl-sphingosine (d18:1 to 16:0) to N-palmitoyl-sphinganine (d18:0 to 16:0) ratio	8155 European
GCST90200919	Caffeine to theophylline ratio	7756 European
GCST90200920	Mannose to glycerol ratio	8168 European
GCST90200921	Mannose to mannitol to sorbitol ratio	8208 European
GCST90200922	Alpha-ketobutyrate to pyruvate ratio	8129 European
GCST90200923	Glycerol to mannitol to sorbitol ratio	8153 European
GCST90200924	Alpha-tocopherol to glycerol ratio	8158 European
GCST90200925	Caffeine to theobromine ratio	7952 European
GCST90200926	N-stearoyl-sphingosine (d18:1 to 18:0) to N-palmitoyl-sphinganine (d18:0 to 16:0) ratio	8159 European
GCST90200927	Theophylline to theobromine ratio	7858 European
GCST90200928	N-palmitoyl-sphingosine (d18:1 to 16:0) to N-stearoyl-sphingosine (d18:1 to 18:0) ratio	8191 European
GCST90200929	Glycerol to carnitine ratio	8235 European
GCST90200930	Carnitine to acetylcarnitine (C2) ratio	8206 European
GCST90200931	Glycerol to sulfate ratio	8176 European
GCST90200932	Glycerol to palmitoylcarnitine (C16) ratio	8165 European
GCST90200933	Alpha-ketoglutarate to proline ratio	8273 European
GCST90200934	Acetylcarnitine (C2) to propionylcarnitine (C3) ratio	8200 European
GCST90200935	Carnitine to propionylcarnitine (C3) ratio	8185 European
GCST90200936	Succinate to proline ratio	8209 European
GCST90200937	Alpha-ketoglutarate to trans-4-hydroxyproline ratio	8272 European
GCST90200938	Alpha-ketoglutarate to alanine ratio	8272 European
GCST90200939	Proline to trans-4-hydroxyproline ratio	8194 European
GCST90200940	Adenosine 5'-diphosphate (ADP) to EDTA ratio	4563 European
GCST90200941	Succinate to trans-4-hydroxyproline ratio	8198 European
GCST90200867	Adenosine 5'-monophosphate (AMP) to isoleucine ratio	8200 European
GCST90200868	Isoleucine to phosphate ratio	8298 European
GCST90200869	Adenosine 5'-monophosphate (AMP) to valine ratio	8225 European
GCST90200870	Adenosine 5'-monophosphate (AMP) to acetoacetate ratio	6773 European
GCST90200871	Adenosine 5'-monophosphate (AMP) to cysteine ratio	8177 European
GCST90200872	Phosphate to cysteine ratio	8195 European
GCST90200873	Cortisol to 4-cholesten-3-one ratio	7027 European
GCST90200874	Cysteinylglycine to taurine ratio	8193 European
GCST90200875	Cysteinylglycine to glutamate ratio	8197 European
GCST90200876	Cortisone to 4-cholesten-3-one ratio	6971 European
GCST90200877	Taurine to glutamate ratio	8220 European
GCST90200878	Glutarate (C5-DC) to caprylate (8:0) ratio	7685 European
GCST90200879	Adenosine 5'-monophosphate (AMP) to glutamate ratio	8213 European
GCST90200880	Glutarate (C5-DC) to salicylate ratio	7684 European
GCST90200881	Aspartate to N-acetylglucosamine to N-acetylgalactosamine ratio	7899 European
GCST90200882	Aspartate to mannose ratio	8162 European
GCST90200883	Phosphate to acetoacetate ratio	6791 European
GCST90200884	Mannose to N-acetylglucosamine to N-acetylgalactosamine ratio	7907 European
GCST90200885	Phenylpyruvate to citrate ratio	8177 European
GCST90200886	Phenylpyruvate to 4-hydroxyphenylpyruvate ratio	7829 European
GCST90200887	Cholesterol to cortisol ratio	8211 European
GCST90200888	Citrate to 4-hydroxyphenylpyruvate ratio	7851 European
GCST90200889	Cholesterol to taurocholate ratio	7611 European
GCST90200890	Cortisol to taurocholate ratio	7610 European
GCST90200891	Salicylate to caprylate (8:0) ratio	8068 European
GCST90200223	4-methylhexanoylglutamine levels	5576 European
GCST90200224	2-ketocaprylate levels	8240 European
GCST90200225	3-hydroxy-2-methylpyridine sulfate levels	7446 European
GCST90200226	5-hydroxy-2-methylpyridine sulfate levels	6977 European
GCST90200227	3-ethylcatechol sulfate (2) levels	4814 European
GCST90200228	3-hydroxyhexanoylcarnitine (1) levels	8227 European
GCST90200229	2,6-dihydroxybenzoic acid levels	8269 European
GCST90200230	3-ethylcatechol sulfate (1) levels	7062 European
GCST90200231	Lithocholate sulfate (1) levels	7891 European
GCST90200232	4-acetylcatechol sulfate (1) levels	7565 European
GCST90200233	2,3-dihydroxy-5-methylthio-4-pentenoate (dmtpa) levels	8225 European
GCST90200234	Picolinoylglycine levels	7862 European
GCST90200235	Succinoyltaurine levels	7897 European
GCST90200236	Undecenoylcarnitine (C11:1) levels	8253 European
GCST90200237	Palmitoyl-sphingosine-phosphoethanolamine (d18:1/16:0) levels	8140 European
GCST90200238	Pregnenetriol disulfate levels	8228 European
GCST90200239	Tetradecadienedioate (C14:2-DC) levels	7857 European
GCST90200240	Hydroxy-N6,N6,N6-trimethyllysine levels	8190 European
GCST90200241	Pregnenetriol sulfate levels	8233 European
GCST90200242	Taurochenodeoxycholic acid 3-sulfate levels	7157 European
GCST90200243	Hydroxypalmitoyl sphingomyelin (d18:1/16:0(OH)) levels	8260 European
GCST90200244	5-hydroxymethyl-2-furoylcarnitine levels	4803 European
GCST90200245	Eicosenedioate (C20:1-DC) levels	7861 European
GCST90200246	3-hydroxydecanoylcarnitine levels	8237 European
GCST90200247	Levulinoylcarnitine levels	7197 European
GCST90200412	Glutamate levels	8287 European
GCST90200413	2'-deoxyuridine levels	7915 European
GCST90200414	Myristate (14:0) levels	8282 European
GCST90200415	Serine levels	8271 European
GCST90200416	Trans-urocanate levels	8198 European
GCST90200417	Urea levels	8238 European
GCST90200418	Pyridoxal levels	8021 European
GCST90200419	Glutamine levels	8253 European
GCST90200420	Taurine levels	8219 European
GCST90200421	Salicylate levels	8191 European
GCST90199621	Carnitine levels	8192 European
GCST90200778	Pyruvate to 3-methyl-2-oxobutyrate ratio	8193 European
GCST90200779	Pyruvate to N-acetylneuraminate ratio	8194 European
GCST90200780	Alanine to pyruvate ratio	8250 European
GCST90200781	Glucose to maltose ratio	6308 European
GCST90200782	Mannose to trans-4-hydroxyproline ratio	8194 European
GCST90200783	Mannose to S-methylcysteine ratio	8182 European
GCST90200784	Glutamate to cysteine ratio	8199 European
GCST90200835	Adenosine 5'-diphosphate (ADP) to glycerol ratio	4575 European
GCST90200836	Glycerol to glycerol 3-phosphate ratio	8188 European
GCST90200837	Adenosine 5'-diphosphate (ADP) to glutamate ratio	4556 European
GCST90200838	Phosphate to glutamate ratio	8211 European
GCST90200839	Adenosine 5'-diphosphate (ADP) to aspartate ratio	4563 European
GCST90200840	Adenosine 5'-diphosphate (ADP) to flavin adenine dinucleotide (FAD) ratio	3441 European
GCST90200841	Adenosine 5'-diphosphate (ADP) to oxalate (ethanedioate) ratio	4556 European
GCST90200842	Citrate to oxalate (ethanedioate) ratio	8097 European
GCST90200843	Adenosine 5'-monophosphate (AMP) to flavin adenine dinucleotide (FAD) ratio	6188 European
GCST90200785	Cysteine to 5-oxoproline ratio	8203 European
GCST90200786	Cysteine to alanine ratio	8220 European
GCST90200787	Glutamine to asparagine ratio	8251 European
GCST90200788	5-oxoproline to citrate ratio	8256 European
GCST90200789	Alpha-tocopherol to sulfate ratio	8201 European
GCST90200790	Thyroxine to taurocholate ratio	7615 European
GCST90200791	Creatine to carnitine ratio	8235 European
GCST90200792	Carnitine to palmitoylcarnitine (C16) ratio	8146 European
GCST90200793	Glycolithocholate to glycolithocholate sulfate ratio	7043 European
GCST90200794	Oleoyl-linoleoyl-glycerol (18:1 to 18:2) [2] to linoleoyl-arachidonoyl-glycerol (18:2 to 20:4) [1] ratio	7620 European
GCST90200795	Oleoyl-linoleoyl-glycerol (18:1 to 18:2) [2] to linoleoyl-arachidonoyl-glycerol (18:2 to 20:4) [2] ratio	7615 European
GCST90200796	Spermidine to (N(1) + N(8))-acetylspermidine ratio	7287 European
GCST90200797	Spermidine to N-acetylputrescine ratio	7299 European
GCST90200798	Dopamine 4-sulfate to dopamine 3-O-sulfate ratio	6840 European
GCST90200799	Spermidine to adenosine 5'-diphosphate (ADP) ratio	4195 European
GCST90200800	Spermidine to histidine ratio	7297 European
GCST90200801	5-methylthioadenosine (MTA) to phosphate ratio	8261 European
GCST90200802	Histidine to pyruvate ratio	8241 European
GCST90200803	Spermidine to phosphate ratio	7382 European
GCST90200804	Spermidine to pyruvate ratio	7296 European
GCST90200805	Spermidine to carnitine ratio	7338 European
GCST90200806	Spermidine to ergothioneine ratio	7291 European
GCST90200807	Carnitine to ergothioneine ratio	8110 European
GCST90200808	Spermidine to choline ratio	7295 European
GCST90200809	Spermidine to taurocholate ratio	6777 European
GCST90200810	Alpha-ketoglutarate to kynurenine ratio	8272 European
GCST90200811	Choline to taurocholate ratio	7625 European
GCST90200812	Glutamate to kynurenine ratio	8184 European
GCST90200813	Ornithine to glutamate ratio	8202 European
GCST90200814	Alpha-ketoglutarate to ornithine ratio	8273 European
GCST90200815	3-hydroxyisobutyrate to adenosine 5'-diphosphate (ADP) ratio	4488 European
GCST90200816	Alpha-ketoglutarate to aspartate ratio	8272 European
GCST90200817	3-hydroxyisobutyrate to phosphate ratio	8170 European
GCST90200818	Adenosine 5'-diphosphate (ADP) to glycerate ratio	4544 European
GCST90200819	3-phosphoglycerate to glycerate ratio	8101 European
GCST90200820	Adenosine 5'-diphosphate (ADP) to valine ratio	4608 European
GCST90200821	Adenosine 5'-diphosphate (ADP) to glycine ratio	4577 European
GCST90200822	Phosphate to valine ratio	8277 European
GCST90200823	Adenosine 5'-diphosphate (ADP) to N-palmitoyl-sphingosine (d18:1 to 16:0) ratio	4561 European
GCST90200824	Adenosine 5'-diphosphate (ADP) to sulfate ratio	4570 European
GCST90200825	Phosphate to sulfate ratio	8211 European
GCST90200826	Glycine to phosphate ratio	8271 European
GCST90200827	Phosphate to N-palmitoyl-sphingosine (d18:1 to 16:0) ratio	8223 European
GCST90200828	Cholate to bilirubin (Z,Z) ratio	7747 European
GCST90200829	Bilirubin (Z,Z) to taurocholate ratio	7620 European
GCST90200830	Cholate to adenosine 3',5'-cyclic monophosphate (cAMP) ratio	6359 European
GCST90200831	Cholate to phosphate ratio	7742 European
GCST90200832	Adenosine 5'-diphosphate (ADP) to citrate ratio	4567 European
GCST90200833	Cholate to adenosine 5'-monophosphate (AMP) ratio	7769 European
GCST90200834	Adenosine 5'-diphosphate (ADP) to glycerol 3-phosphate ratio	4588 European
