# Supplementary material for: Dissecting the mediating role of inflammatory factors in the interaction between metabolites and sepsis: insights from bidirectional Mendelian randomization
Source: Front Endocrinol (Lausanne). 2024 Aug 14;15:1377755. doi: 10.3389/fendo.2024.1377755 (PMC11351091; doi:10.3389/fendo.2024.1377755)
Supplement: Supplementary Table 4 — Instrumental variables for exposure post-data harmonization. [file Table_4.xlsx]

## Sheet: Sheet1
Exposure	SNP	effect_allele.exposure	other_allele.exposure	effect_allele.outcome	other_allele.outcome	beta.exposure	beta.outcome	eaf.exposure	eaf.outcome	remove	palindromic	ambiguous	id.outcome	se.outcome	pval.outcome	outcome	mr_keep.outcome	pval_origin.outcome	data_source.outcome	se.exposure	pval.exposure	exposure	mr_keep.exposure	pval_origin.exposure	id.exposure	data_source.exposure	samplesize.exposure	action	SNP_index	mr_keep	samplesize.outcome	R2	f	meanf
Piperine on sepsis	rs1048943	C	T	C	T	-0.196774	0.107547	0.0338587	0.0331191	FALSE	FALSE	FALSE	kYjFBy	0.0998645	0.281512	outcome	TRUE	reported	textfile	0.0427444	4.1542e-06	exposure	TRUE	reported	GCST90199729	textfile	8155	2	1	TRUE	NA	0.00259195	21.187	21.5627
	rs11146389	G	T	G	T	0.0713029	-0.044301	0.553372	0.544258	FALSE	FALSE	FALSE	kYjFBy	0.0358694	0.216806	outcome	TRUE	reported	textfile	0.0157396	5.89363e-06	exposure	TRUE	reported	GCST90199729	textfile	8155	2	1	TRUE	NA	0.00251022	20.5173	21.5627
	rs11645735	G	C	G	C	0.0853633	0.0653139	0.2183	0.217126	FALSE	TRUE	FALSE	kYjFBy	0.0435963	0.134094	outcome	TRUE	reported	textfile	0.0189937	6.98028e-06	exposure	TRUE	reported	GCST90199729	textfile	8155	2	1	TRUE	NA	0.00247073	20.1937	21.5627
	rs118105629	A	T	A	T	0.173698	-0.0646328	0.0481586	0.0437809	FALSE	TRUE	FALSE	kYjFBy	0.0874721	0.45997	outcome	TRUE	reported	textfile	0.0363159	1.72707e-06	exposure	TRUE	reported	GCST90199729	textfile	8155	2	1	TRUE	NA	0.00279741	22.8712	21.5627
	rs11939197	G	A	G	A	-0.371366	0.0232822	0.0113342	0.00939233	FALSE	FALSE	FALSE	kYjFBy	0.185882	0.900324	outcome	TRUE	reported	textfile	0.0732834	4.03e-07	exposure	TRUE	reported	GCST90199729	textfile	8155	2	1	TRUE	NA	0.00313909	25.6736	21.5627
	rs140611054	T	C	T	C	-0.200355	-0.110406	0.0315617	0.0326035	FALSE	FALSE	FALSE	kYjFBy	0.101516	0.276785	outcome	TRUE	reported	textfile	0.0448203	7.81493e-06	exposure	TRUE	reported	GCST90199729	textfile	8155	2	1	TRUE	NA	0.00244435	19.9776	21.5627
	rs141906462	C	T	C	T	-0.265529	-0.0847159	0.0195088	0.0162419	FALSE	FALSE	FALSE	kYjFBy	0.142392	0.551879	outcome	TRUE	reported	textfile	0.0568028	2.94567e-06	exposure	TRUE	reported	GCST90199729	textfile	8155	2	1	TRUE	NA	0.00267238	21.8463	21.5627
	rs145604339	A	G	A	G	0.328792	-0.278432	0.0121047	0.0119403	FALSE	FALSE	FALSE	kYjFBy	0.165132	0.0917724	outcome	TRUE	reported	textfile	0.0714745	4.22235e-06	exposure	TRUE	reported	GCST90199729	textfile	8155	2	1	TRUE	NA	0.00258816	21.156	21.5627
	rs148405661	G	A	G	A	0.295178	-0.207026	0.0143367	0.0127462	FALSE	FALSE	FALSE	kYjFBy	0.159086	0.193139	outcome	TRUE	reported	textfile	0.0651342	5.84687e-06	exposure	TRUE	reported	GCST90199729	textfile	8155	2	1	TRUE	NA	0.00251208	20.5326	21.5627
	rs184966985	T	C	T	C	-0.401726	0.0129606	0.00783081	0.00669545	FALSE	FALSE	FALSE	kYjFBy	0.220652	0.953161	outcome	TRUE	reported	textfile	0.0884091	5.52114e-06	exposure	TRUE	reported	GCST90199729	textfile	8155	2	1	TRUE	NA	0.00252548	20.6424	21.5627
	rs1999558	G	A	G	A	0.0760296	-0.0392884	0.579912	0.572005	FALSE	FALSE	FALSE	kYjFBy	0.0364664	0.281307	outcome	TRUE	reported	textfile	0.0158148	1.52838e-06	exposure	TRUE	reported	GCST90199729	textfile	8155	2	1	TRUE	NA	0.00282608	23.1064	21.5627
	rs2530416	C	T	C	T	0.0724713	-0.0386094	0.461519	0.455682	FALSE	FALSE	FALSE	kYjFBy	0.0361518	0.285529	outcome	TRUE	reported	textfile	0.0156974	3.89772e-06	exposure	TRUE	reported	GCST90199729	textfile	8155	2	1	TRUE	NA	0.00260687	21.3093	21.5627
	rs34800360	G	C	G	C	0.0827435	-0.0195434	0.240946	0.246078	FALSE	TRUE	FALSE	kYjFBy	0.0416374	0.638805	outcome	TRUE	reported	textfile	0.0182488	5.78264e-06	exposure	TRUE	reported	GCST90199729	textfile	8155	2	1	TRUE	NA	0.00251467	20.5538	21.5627
	rs4278149	G	C	G	C	0.0858775	0.0232115	0.752052	0.749821	FALSE	TRUE	FALSE	kYjFBy	0.0418996	0.579593	outcome	TRUE	reported	textfile	0.0183097	2.72843e-06	exposure	TRUE	reported	GCST90199729	textfile	8155	2	1	TRUE	NA	0.00269031	21.9933	21.5627
	rs4410790	C	T	C	T	-0.081429	0.0509386	0.626461	0.632638	FALSE	FALSE	FALSE	kYjFBy	0.0371196	0.169975	outcome	TRUE	reported	textfile	0.0160643	4.00028e-07	exposure	TRUE	reported	GCST90199729	textfile	8155	2	1	TRUE	NA	0.00314083	25.6879	21.5627
	rs4442730	C	T	C	T	0.0906347	0.00554373	0.227828	0.233044	FALSE	FALSE	FALSE	kYjFBy	0.042592	0.896441	outcome	TRUE	reported	textfile	0.0186424	1.16346e-06	exposure	TRUE	reported	GCST90199729	textfile	8155	2	1	TRUE	NA	0.00289004	23.6308	21.5627
	rs4815298	G	A	G	A	-0.0721129	-0.0243682	0.550664	0.551624	FALSE	FALSE	FALSE	kYjFBy	0.0360287	0.498815	outcome	TRUE	reported	textfile	0.0158076	5.06905e-06	exposure	TRUE	reported	GCST90199729	textfile	8155	2	1	TRUE	NA	0.00254544	20.8059	21.5627
	rs500285	G	C	G	C	0.158324	0.0554623	0.0538528	0.0566834	FALSE	TRUE	FALSE	kYjFBy	0.0773934	0.473604	outcome	TRUE	reported	textfile	0.0341703	3.59746e-06	exposure	TRUE	reported	GCST90199729	textfile	8155	2	1	TRUE	NA	0.00262561	21.4629	21.5627
	rs56679513	G	A	G	A	0.169822	-0.0392366	0.0438791	0.0465698	FALSE	FALSE	FALSE	kYjFBy	0.0846663	0.643058	outcome	TRUE	reported	textfile	0.0374865	5.89216e-06	exposure	TRUE	reported	GCST90199729	textfile	8155	2	1	TRUE	NA	0.00251028	20.5178	21.5627
	rs61789219	A	C	A	C	0.126015	-0.0332789	0.0884559	0.0864965	FALSE	FALSE	FALSE	kYjFBy	0.0636147	0.600882	outcome	TRUE	reported	textfile	0.0271192	3.3729e-06	exposure	TRUE	reported	GCST90199729	textfile	8155	2	1	TRUE	NA	0.0026407	21.5866	21.5627
	rs6824447	A	G	A	G	-0.0734771	0.0224473	0.47985	0.485729	FALSE	FALSE	FALSE	kYjFBy	0.0374261	0.548656	outcome	TRUE	reported	textfile	0.016115	5.12651e-06	exposure	TRUE	reported	GCST90199729	textfile	8155	2	1	TRUE	NA	0.00254281	20.7844	21.5627
	rs6837172	A	G	A	G	0.0742845	-0.00305789	0.582776	0.586227	FALSE	FALSE	FALSE	kYjFBy	0.0369754	0.93409	outcome	TRUE	reported	textfile	0.0160729	3.80549e-06	exposure	TRUE	reported	GCST90199729	textfile	8155	2	1	TRUE	NA	0.00261245	21.3551	21.5627
	rs76898899	T	C	T	C	-0.211063	0.0646344	0.0273442	0.0317155	FALSE	FALSE	FALSE	kYjFBy	0.102083	0.526632	outcome	TRUE	reported	textfile	0.0474151	8.53132e-06	exposure	TRUE	reported	GCST90199729	textfile	8155	2	1	TRUE	NA	0.00242389	19.81	21.5627
	rs78813791	T	C	T	C	0.16508	-0.123869	0.0508776	0.0486022	FALSE	FALSE	FALSE	kYjFBy	0.083223	0.136647	outcome	TRUE	reported	textfile	0.0351514	2.6499e-06	exposure	TRUE	reported	GCST90199729	textfile	8155	2	1	TRUE	NA	0.00269716	22.0494	21.5627
	rs9414948	C	T	C	T	0.0965542	-0.0882731	0.154721	0.15619	FALSE	FALSE	FALSE	kYjFBy	0.0491677	0.0725982	outcome	TRUE	reported	textfile	0.0212781	5.68652e-06	exposure	TRUE	reported	GCST90199729	textfile	8155	2	1	TRUE	NA	0.00251859	20.5859	21.5627
	rs9961356	A	T	A	T	-0.0748985	0.00680534	0.352801	0.358983	FALSE	TRUE	FALSE	kYjFBy	0.0382277	0.858706	outcome	TRUE	reported	textfile	0.0164236	5.10523e-06	exposure	TRUE	reported	GCST90199729	textfile	8155	2	1	TRUE	NA	0.00254378	20.7923	21.5627
9-Hydroxystearate on sepsis	rs11005196	T	G	T	G	-0.214028	0.152553	0.0260794	0.0299645	FALSE	FALSE	FALSE	YfjTD4	0.104902	0.145879	outcome	TRUE	reported	textfile	0.0474245	6.39108e-06	exposure	TRUE	reported	GCST90199974	textfile	7474	2	1	TRUE	NA	0.00271769	20.362	22.5739
	rs11101932	T	C	T	C	0.0982625	-0.0485907	0.146883	0.141219	FALSE	FALSE	FALSE	YfjTD4	0.0514723	0.345162	outcome	TRUE	reported	textfile	0.0212436	3.73659e-06	exposure	TRUE	reported	GCST90199974	textfile	7474	2	1	TRUE	NA	0.00285447	21.3896	22.5739
	rs12778354	C	T	C	T	0.100046	0.037196	0.133054	0.135453	FALSE	FALSE	FALSE	YfjTD4	0.0523564	0.477432	outcome	TRUE	reported	textfile	0.0222032	6.6086e-06	exposure	TRUE	reported	GCST90199974	textfile	7474	2	1	TRUE	NA	0.00270917	20.2979	22.5739
	rs140440902	G	A	G	A	-0.286696	0.020556	0.0152353	0.0150267	FALSE	FALSE	FALSE	YfjTD4	0.147414	0.8891	outcome	TRUE	reported	textfile	0.0620612	3.84536e-06	exposure	TRUE	reported	GCST90199974	textfile	7474	2	1	TRUE	NA	0.00284716	21.3347	22.5739
	rs143830551	G	T	G	T	-0.356155	0.191386	0.0102836	0.008762	FALSE	FALSE	FALSE	YfjTD4	0.193781	0.323328	outcome	TRUE	reported	textfile	0.0753818	2.30477e-06	exposure	TRUE	reported	GCST90199974	textfile	7474	2	1	TRUE	NA	0.00297781	22.3166	22.5739
	rs144165507	A	G	A	G	-0.162646	0.10727	0.0502431	0.0440988	FALSE	FALSE	FALSE	YfjTD4	0.0880665	0.223203	outcome	TRUE	reported	textfile	0.0348983	3.15318e-06	exposure	TRUE	reported	GCST90199974	textfile	7474	2	1	TRUE	NA	0.00289778	21.7151	22.5739
	rs145414193	A	C	A	C	0.168026	0.127459	0.0529675	0.0467622	FALSE	FALSE	FALSE	YfjTD4	0.0855956	0.136467	outcome	TRUE	reported	textfile	0.0340706	8.15182e-07	exposure	TRUE	reported	GCST90199974	textfile	7474	2	1	TRUE	NA	0.00324362	24.3152	22.5739
	rs150658308	G	A	G	A	0.435386	-0.346192	0.00677398	0.00632515	FALSE	FALSE	FALSE	YfjTD4	0.226734	0.126795	outcome	TRUE	reported	textfile	0.0915327	1.96866e-06	exposure	TRUE	reported	GCST90199974	textfile	7474	2	1	TRUE	NA	0.00301808	22.6194	22.5739
	rs17035181	G	T	G	T	0.110234	0.0453813	0.140314	0.143815	FALSE	FALSE	FALSE	YfjTD4	0.0510093	0.373644	outcome	TRUE	reported	textfile	0.0215848	3.27332e-07	exposure	TRUE	reported	GCST90199974	textfile	7474	2	1	TRUE	NA	0.00347752	26.0747	22.5739
	rs2515539	C	T	C	T	-0.0776407	0.0259469	0.674942	0.674052	FALSE	FALSE	FALSE	YfjTD4	0.0389556	0.505371	outcome	TRUE	reported	textfile	0.0162611	1.80054e-06	exposure	TRUE	reported	GCST90199974	textfile	7474	2	1	TRUE	NA	0.00304091	22.791	22.5739
	rs34026165	A	G	A	G	-0.100573	0.11178	0.138896	0.135712	FALSE	FALSE	FALSE	YfjTD4	0.0522028	0.0322521	outcome	TRUE	reported	textfile	0.0218723	4.26176e-06	exposure	TRUE	reported	GCST90199974	textfile	7474	2	1	TRUE	NA	0.00282094	21.1377	22.5739
	rs35236658	A	G	A	G	0.150784	0.03171	0.0537179	0.0409142	FALSE	FALSE	FALSE	YfjTD4	0.0918702	0.729974	outcome	TRUE	reported	textfile	0.0339382	8.87597e-06	exposure	TRUE	reported	GCST90199974	textfile	7474	2	1	TRUE	NA	0.00263411	19.7341	22.5739
	rs4413058	T	C	T	C	0.136284	0.0519293	0.0663348	0.0693318	FALSE	FALSE	FALSE	YfjTD4	0.070554	0.461717	outcome	TRUE	reported	textfile	0.0302115	6.45185e-06	exposure	TRUE	reported	GCST90199974	textfile	7474	2	1	TRUE	NA	0.00271526	20.3437	22.5739
	rs4470224	T	A	T	A	0.0995139	-0.0855581	0.193716	0.202736	FALSE	TRUE	FALSE	YfjTD4	0.0444575	0.0542927	outcome	TRUE	reported	textfile	0.0192964	2.50781e-07	exposure	TRUE	reported	GCST90199974	textfile	7474	2	1	TRUE	NA	0.00354584	26.5888	22.5739
	rs603424	A	G	A	G	-0.115187	0.0606818	0.172518	0.170534	FALSE	FALSE	FALSE	YfjTD4	0.0474994	0.201415	outcome	TRUE	reported	textfile	0.019933	7.52921e-09	exposure	TRUE	reported	GCST90199974	textfile	7474	2	1	TRUE	NA	0.00444808	33.3845	22.5739
	rs61792723	T	C	T	C	0.131589	0.0763406	0.0759917	0.0789347	FALSE	FALSE	FALSE	YfjTD4	0.0678051	0.260215	outcome	TRUE	reported	textfile	0.0293318	7.24997e-06	exposure	TRUE	reported	GCST90199974	textfile	7474	2	1	TRUE	NA	0.0026856	20.1208	22.5739
	rs67942738	G	A	G	A	0.128028	0.0618805	0.0802071	0.0766177	FALSE	FALSE	FALSE	YfjTD4	0.0672299	0.357347	outcome	TRUE	reported	textfile	0.0279063	4.47948e-06	exposure	TRUE	reported	GCST90199974	textfile	7474	2	1	TRUE	NA	0.00280822	21.0421	22.5739
	rs681151	C	A	C	A	0.0956018	-0.00637908	0.803589	0.804423	FALSE	FALSE	FALSE	YfjTD4	0.045202	0.887772	outcome	TRUE	reported	textfile	0.0190805	5.43075e-07	exposure	TRUE	reported	GCST90199974	textfile	7474	2	1	TRUE	NA	0.00334767	25.0978	22.5739
	rs6950543	G	C	G	C	0.143945	-0.0117255	0.0748814	0.111854	FALSE	TRUE	FALSE	YfjTD4	0.0570517	0.837163	outcome	TRUE	reported	textfile	0.0306454	2.63869e-06	exposure	TRUE	reported	GCST90199974	textfile	7474	2	1	TRUE	NA	0.00294326	22.057	22.5739
	rs73221192	A	G	A	G	-0.158037	-0.00292022	0.0480575	0.05224	FALSE	FALSE	FALSE	YfjTD4	0.0805159	0.971068	outcome	TRUE	reported	textfile	0.0352301	7.26252e-06	exposure	TRUE	reported	GCST90199974	textfile	7474	2	1	TRUE	NA	0.00268515	20.1175	22.5739
	rs7397873	A	G	A	G	-0.173021	0.038395	0.0452959	0.0455942	FALSE	FALSE	FALSE	YfjTD4	0.0873443	0.66024	outcome	TRUE	reported	textfile	0.0372361	3.37437e-06	exposure	TRUE	reported	GCST90199974	textfile	7474	2	1	TRUE	NA	0.00288047	21.585	22.5739
	rs75428077	C	T	C	T	-0.200965	0.0815901	0.0303416	0.0274571	FALSE	FALSE	FALSE	YfjTD4	0.109362	0.455633	outcome	TRUE	reported	textfile	0.044223	5.5104e-06	exposure	TRUE	reported	GCST90199974	textfile	7474	2	1	TRUE	NA	0.00275545	20.6456	22.5739
	rs8088564	C	G	C	G	-0.0735924	-0.0145477	0.363721	0.368422	FALSE	TRUE	FALSE	YfjTD4	0.0377106	0.699665	outcome	TRUE	reported	textfile	0.0162617	6.02531e-06	exposure	TRUE	reported	GCST90199974	textfile	7474	2	1	TRUE	NA	0.0027327	20.4747	22.5739
	rs860140	T	C	T	C	-0.141314	0.0624336	0.0888679	0.0814511	FALSE	FALSE	FALSE	YfjTD4	0.0655325	0.340735	outcome	TRUE	reported	textfile	0.0266453	1.13578e-07	exposure	TRUE	reported	GCST90199974	textfile	7474	2	1	TRUE	NA	0.00374925	28.1198	22.5739
	rs900986	C	T	C	T	-0.0730227	0.108097	0.653914	0.655566	FALSE	FALSE	FALSE	YfjTD4	0.0378068	0.00424703	outcome	TRUE	reported	textfile	0.0160543	5.4034e-06	exposure	TRUE	reported	GCST90199974	textfile	7474	2	1	TRUE	NA	0.00276045	20.6832	22.5739
X-19438	rs10417970	A	G	A	G	0.0824904	0.0368928	0.263052	0.263312	FALSE	FALSE	FALSE	hNQkqF	0.0406483	0.364084	outcome	TRUE	reported	textfile	0.0184867	8.1139e-06	exposure	TRUE	reported	GCST90200568	textfile	7259	2	1	TRUE	NA	0.0027354	19.9053	22.1228
	rs112024803	A	G	A	G	0.340172	0.108974	0.013349	0.0132832	FALSE	FALSE	FALSE	hNQkqF	0.156665	0.486688	outcome	TRUE	reported	textfile	0.0709087	1.60803e-06	exposure	TRUE	reported	GCST90200568	textfile	7259	2	1	TRUE	NA	0.00316043	23.008	22.1228
	rs116877661	C	T	C	T	-0.39699	0.0237986	0.00864095	0.00910309	FALSE	FALSE	FALSE	hNQkqF	0.189441	0.900028	outcome	TRUE	reported	textfile	0.0877017	5.99423e-06	exposure	TRUE	reported	GCST90200568	textfile	7259	2	1	TRUE	NA	0.00281477	20.4844	22.1228
	rs11867639	A	G	A	G	0.075077	-0.00610992	0.600907	0.599179	FALSE	FALSE	FALSE	hNQkqF	0.0365508	0.867242	outcome	TRUE	reported	textfile	0.0165531	5.74627e-06	exposure	TRUE	reported	GCST90200568	textfile	7259	2	1	TRUE	NA	0.00282585	20.5653	22.1228
	rs13316189	T	A	T	A	-0.218883	0.0109236	0.0313886	0.0286156	FALSE	TRUE	FALSE	hNQkqF	0.107106	0.918766	outcome	TRUE	reported	textfile	0.0466236	2.67025e-06	exposure	TRUE	reported	GCST90200568	textfile	7259	2	1	TRUE	NA	0.00302705	22.034	22.1228
	rs138301449	A	G	A	G	0.313292	-0.16628	0.0153524	0.0111183	FALSE	FALSE	FALSE	hNQkqF	0.171226	0.331492	outcome	TRUE	reported	textfile	0.0662453	2.25325e-06	exposure	TRUE	reported	GCST90200568	textfile	7259	2	1	TRUE	NA	0.00307168	22.3598	22.1228
	rs143159724	T	G	T	G	0.113089	-0.156724	0.132832	0.122296	FALSE	FALSE	FALSE	hNQkqF	0.0545979	0.00409808	outcome	TRUE	reported	textfile	0.0238174	2.05275e-06	exposure	TRUE	reported	GCST90200568	textfile	7259	2	1	TRUE	NA	0.0030962	22.5389	22.1228
	rs149800455	A	G	A	G	0.474596	-0.128198	0.00614471	0.00655303	FALSE	FALSE	FALSE	hNQkqF	0.221737	0.56316	outcome	TRUE	reported	textfile	0.10367	4.69579e-06	exposure	TRUE	reported	GCST90200568	textfile	7259	2	1	TRUE	NA	0.00287881	20.9518	22.1228
	rs190476750	T	C	T	C	-0.290679	0.157643	0.0158996	0.0168694	FALSE	FALSE	FALSE	hNQkqF	0.139114	0.257134	outcome	TRUE	reported	textfile	0.0651307	8.0816e-06	exposure	TRUE	reported	GCST90200568	textfile	7259	2	1	TRUE	NA	0.00273646	19.913	22.1228
	rs2233832	A	C	A	C	0.135768	0.086298	0.0798755	0.0738347	FALSE	FALSE	FALSE	hNQkqF	0.0686687	0.208851	outcome	TRUE	reported	textfile	0.0298482	5.39988e-06	exposure	TRUE	reported	GCST90200568	textfile	7259	2	1	TRUE	NA	0.00284214	20.6842	22.1228
	rs327087	T	C	T	C	-0.105832	0.0175416	0.149321	0.146761	FALSE	FALSE	FALSE	hNQkqF	0.0519708	0.735719	outcome	TRUE	reported	textfile	0.0234309	6.2795e-06	exposure	TRUE	reported	GCST90200568	textfile	7259	2	1	TRUE	NA	0.0028026	20.3956	22.1228
	rs3800477	C	T	C	T	-0.329751	0.433613	0.0133067	0.0118058	FALSE	FALSE	FALSE	hNQkqF	0.165822	0.00892466	outcome	TRUE	reported	textfile	0.0705368	2.94121e-06	exposure	TRUE	reported	GCST90200568	textfile	7259	2	1	TRUE	NA	0.00300164	21.8485	22.1228
	rs4408450	G	A	G	A	-0.139225	0.0944928	0.924482	0.91987	FALSE	FALSE	FALSE	hNQkqF	0.0659466	0.151895	outcome	TRUE	reported	textfile	0.0306334	5.49706e-06	exposure	TRUE	reported	GCST90200568	textfile	7259	2	1	TRUE	NA	0.00283748	20.6502	22.1228
	rs4665972	C	T	C	T	-0.0837598	-0.0305206	0.59101	0.606058	FALSE	FALSE	FALSE	hNQkqF	0.0369223	0.408455	outcome	TRUE	reported	textfile	0.016548	4.15706e-07	exposure	TRUE	reported	GCST90200568	textfile	7259	2	1	TRUE	NA	0.00351701	25.613	22.1228
	rs4920200	G	A	G	A	0.0745226	-0.0546614	0.349489	0.333127	FALSE	FALSE	FALSE	hNQkqF	0.0379084	0.149321	outcome	TRUE	reported	textfile	0.0166959	8.06192e-06	exposure	TRUE	reported	GCST90200568	textfile	7259	2	1	TRUE	NA	0.00273709	19.9176	22.1228
	rs62250641	G	A	G	A	0.0876107	0.00984695	0.396107	0.389346	FALSE	FALSE	FALSE	hNQkqF	0.0367339	0.788652	outcome	TRUE	reported	textfile	0.0166498	1.42521e-07	exposure	TRUE	reported	GCST90200568	textfile	7259	2	1	TRUE	NA	0.00379985	27.6807	22.1228
	rs6425530	C	T	C	T	0.0838676	-0.0249211	0.240149	0.244615	FALSE	FALSE	FALSE	hNQkqF	0.0416047	0.549174	outcome	TRUE	reported	textfile	0.018592	6.45397e-06	exposure	TRUE	reported	GCST90200568	textfile	7259	2	1	TRUE	NA	0.0027954	20.3431	22.1228
	rs6497721	G	A	G	A	-0.135271	0.0131501	0.0760149	0.0671165	FALSE	FALSE	FALSE	hNQkqF	0.0712799	0.853632	outcome	TRUE	reported	textfile	0.0300896	6.93676e-06	exposure	TRUE	reported	GCST90200568	textfile	7259	2	1	TRUE	NA	0.00277647	20.2049	22.1228
	rs6968210	C	T	C	T	0.0934253	0.00884007	0.199723	0.196786	FALSE	FALSE	FALSE	hNQkqF	0.0449849	0.84421	outcome	TRUE	reported	textfile	0.0201116	3.395e-06	exposure	TRUE	reported	GCST90200568	textfile	7259	2	1	TRUE	NA	0.00296394	21.5733	22.1228
	rs7089734	A	G	A	G	0.0928392	-0.0539571	0.272214	0.268331	FALSE	FALSE	FALSE	hNQkqF	0.04066	0.184499	outcome	TRUE	reported	textfile	0.018239	3.5781e-07	exposure	TRUE	reported	GCST90200568	textfile	7259	2	1	TRUE	NA	0.00355661	25.9025	22.1228
	rs76020750	T	G	T	G	-0.157512	0.0543278	0.0596963	0.0624315	FALSE	FALSE	FALSE	hNQkqF	0.0737882	0.461568	outcome	TRUE	reported	textfile	0.0341152	3.89223e-06	exposure	TRUE	reported	GCST90200568	textfile	7259	2	1	TRUE	NA	0.00292807	21.3114	22.1228
	rs76209735	G	C	G	C	0.310054	-0.352331	0.0133103	0.0137985	FALSE	TRUE	FALSE	hNQkqF	0.151656	0.0201667	outcome	TRUE	reported	textfile	0.0701798	9.96177e-06	exposure	TRUE	reported	GCST90200568	textfile	7259	2	1	TRUE	NA	0.00268168	19.5133	22.1228
	rs7866466	A	G	A	G	-0.103489	-0.0397335	0.286388	0.295855	FALSE	FALSE	FALSE	hNQkqF	0.0402276	0.323291	outcome	TRUE	reported	textfile	0.0181572	1.20069e-08	exposure	TRUE	reported	GCST90200568	textfile	7259	2	1	TRUE	NA	0.00445528	32.4766	22.1228
	rs963685	C	A	C	A	-0.0762108	0.0332264	0.582299	0.598147	FALSE	FALSE	FALSE	hNQkqF	0.0367852	0.366391	outcome	TRUE	reported	textfile	0.0166003	4.41298e-06	exposure	TRUE	reported	GCST90200568	textfile	7259	2	1	TRUE	NA	0.00289511	21.0708	22.1228
AXIN1 on sepsis	rs10860902	C	G	C	G	0.0659	-0.0148575	0.7403	0.760527	FALSE	TRUE	FALSE	dMHeBD	0.0418808	0.722771	outcome	TRUE	reported	textfile	0.0149	9.74e-06	11778	exposure	TRUE	reported	UUEUS9	textfile	2	1	TRUE	NA	0.00165808	19.558	22.1266
	rs11202576	A	G	A	G	-0.0767	0.017535	0.7946	0.806153	FALSE	FALSE	FALSE	dMHeBD	0.0451705	0.697871	outcome	TRUE	reported	textfile	0.0172	8.22e-06	11345	exposure	TRUE	reported	UUEUS9	textfile	2	1	TRUE	NA	0.00174972	19.8819	22.1266
	rs113946880	T	C	T	C	0.1331	0.0283241	0.0539	0.0591552	FALSE	FALSE	FALSE	dMHeBD	0.076115	0.709802	outcome	TRUE	reported	textfile	0.0293	5.55e-06	11792	exposure	TRUE	reported	UUEUS9	textfile	2	1	TRUE	NA	0.00174692	20.6323	22.1266
	rs115455827	A	G	A	G	0.1447	-0.0148712	0.9489	0.959856	FALSE	FALSE	FALSE	dMHeBD	0.0905829	0.869595	outcome	TRUE	reported	textfile	0.0305	2.09e-06	11792	exposure	TRUE	reported	UUEUS9	textfile	2	1	TRUE	NA	0.00190512	22.5042	22.1266
	rs148317708	A	G	A	G	-0.212	0.0166988	0.0295	0.0306125	FALSE	FALSE	FALSE	dMHeBD	0.104286	0.872783	outcome	TRUE	reported	textfile	0.042	4.47e-07	10919	exposure	TRUE	reported	UUEUS9	textfile	2	1	TRUE	NA	0.00232797	25.4738	22.1266
	rs2470622	A	G	A	G	-0.1229	0.0472693	0.9127	0.916147	FALSE	FALSE	FALSE	dMHeBD	0.0649373	0.466662	outcome	TRUE	reported	textfile	0.0242	3.8e-07	11345	exposure	TRUE	reported	UUEUS9	textfile	2	1	TRUE	NA	0.00226821	25.7867	22.1266
	rs2691530	T	C	T	C	-0.067	0.0948961	0.5969	0.611386	FALSE	FALSE	FALSE	dMHeBD	0.0367163	0.00974993	outcome	TRUE	reported	textfile	0.0133	4.71e-07	11793	exposure	TRUE	reported	UUEUS9	textfile	2	1	TRUE	NA	0.00214728	25.373	22.1266
	rs2712427	A	G	A	G	0.0626	0.0366085	0.4935	0.504167	FALSE	FALSE	FALSE	dMHeBD	0.0364963	0.315824	outcome	TRUE	reported	textfile	0.0134	2.99e-06	11345	exposure	TRUE	reported	UUEUS9	textfile	2	1	TRUE	NA	0.00191999	21.8204	22.1266
	rs428324	T	C	T	C	0.0692	-0.0552256	0.6047	0.597667	FALSE	FALSE	FALSE	dMHeBD	0.0379559	0.145671	outcome	TRUE	reported	textfile	0.0148	2.93e-06	10281	exposure	TRUE	reported	UUEUS9	textfile	2	1	TRUE	NA	0.00212193	21.8577	22.1266
	rs7171268	T	C	T	C	0.1554	-0.193167	0.9514	0.961395	FALSE	FALSE	FALSE	dMHeBD	0.0934388	0.0387049	outcome	TRUE	reported	textfile	0.0329	2.32e-06	11345	exposure	TRUE	reported	UUEUS9	textfile	2	1	TRUE	NA	0.00196269	22.3066	22.1266
	rs72984228	A	G	A	G	-0.1557	0.00187236	0.9611	0.96097	FALSE	FALSE	FALSE	dMHeBD	0.0920104	0.983765	outcome	TRUE	reported	textfile	0.035	8.64e-06	11792	exposure	TRUE	reported	UUEUS9	textfile	2	1	TRUE	NA	0.00167543	19.7864	22.1266
	rs9962377	T	C	T	C	-0.0843	0.0196104	0.1481	0.15643	FALSE	FALSE	FALSE	dMHeBD	0.0494197	0.691505	outcome	TRUE	reported	textfile	0.0186	5.84e-06	11793	exposure	TRUE	reported	UUEUS9	textfile	2	1	TRUE	NA	0.0017388	20.5379	22.1266
FGF-19 on sepsis	rs10777251	A	G	A	G	-0.0767	0.125117	0.1923	0.182186	FALSE	FALSE	FALSE	NQPJHS	0.0480509	0.00921829	outcome	TRUE	reported	textfile	0.0166	3.83e-06	12411	exposure	TRUE	reported	kF9cVv	textfile	2	1	TRUE	NA	0.0017172	21.3454	29.6403
	rs111914842	T	C	T	C	-0.1634	-0.132167	0.0368	0.036825	FALSE	FALSE	FALSE	NQPJHS	0.0950955	0.164578	outcome	TRUE	reported	textfile	0.0362	6.37e-06	13667	exposure	TRUE	reported	kF9cVv	textfile	2	1	TRUE	NA	0.00148856	20.3715	29.6403
	rs112126444	A	G	A	G	-0.0927	0.0602884	0.1012	0.100064	FALSE	FALSE	FALSE	NQPJHS	0.0594817	0.310791	outcome	TRUE	reported	textfile	0.0199	3.19e-06	14735	exposure	TRUE	reported	kF9cVv	textfile	2	1	TRUE	NA	0.0014705	21.6967	29.6403
	rs11244038	C	G	C	G	0.1199	-0.087548	0.0898	0.0517757	FALSE	TRUE	FALSE	NQPJHS	0.0803238	0.275741	outcome	TRUE	reported	textfile	0.0247	1.21e-06	11786	exposure	TRUE	reported	kF9cVv	textfile	2	1	TRUE	NA	0.00199531	23.5598	29.6403
	rs117398067	T	C	T	C	0.2583	-0.291349	0.0178	0.00657283	FALSE	FALSE	FALSE	NQPJHS	0.218978	0.183357	outcome	TRUE	reported	textfile	0.0564	4.65e-06	14744	exposure	TRUE	reported	kF9cVv	textfile	2	1	TRUE	NA	0.00142055	20.9716	29.6403
	rs117438391	T	C	T	C	-0.2079	-0.0288072	0.0225	0.0197377	FALSE	FALSE	FALSE	NQPJHS	0.128994	0.823285	outcome	TRUE	reported	textfile	0.0466	8.14e-06	13868	exposure	TRUE	reported	kF9cVv	textfile	2	1	TRUE	NA	0.00143318	19.901	29.6403
	rs12110436	T	C	T	C	-0.136	-0.0470261	0.0418	0.0418807	FALSE	FALSE	FALSE	NQPJHS	0.0891997	0.598054	outcome	TRUE	reported	textfile	0.0297	4.67e-06	14743	exposure	TRUE	reported	kF9cVv	textfile	2	1	TRUE	NA	0.00142024	20.9655	29.6403
	rs12342925	A	T	A	T	-0.1352	0.102964	0.0429	0.0357121	FALSE	TRUE	FALSE	NQPJHS	0.0971107	0.289019	outcome	TRUE	reported	textfile	0.0299	6.13e-06	14744	exposure	TRUE	reported	kF9cVv	textfile	2	1	TRUE	NA	0.00138482	20.4434	29.6403
	rs12407505	A	G	A	G	-0.1614	-0.0684661	0.9664	0.971075	FALSE	FALSE	FALSE	NQPJHS	0.107255	0.523248	outcome	TRUE	reported	textfile	0.0352	4.53e-06	14735	exposure	TRUE	reported	kF9cVv	textfile	2	1	TRUE	NA	0.00142479	21.0215	29.6403
	rs12520287	T	C	T	C	-0.1014	0.0733818	0.9175	0.923616	FALSE	FALSE	FALSE	NQPJHS	0.0675676	0.277457	outcome	TRUE	reported	textfile	0.0221	4.47e-06	14296	exposure	TRUE	reported	kF9cVv	textfile	2	1	TRUE	NA	0.00147041	21.049	29.6403
	rs13103023	A	G	A	G	0.0837	-0.0362309	0.3415	0.325589	FALSE	FALSE	FALSE	NQPJHS	0.0381225	0.341919	outcome	TRUE	reported	textfile	0.0124	1.48e-11	14296	exposure	TRUE	reported	kF9cVv	textfile	2	1	TRUE	NA	0.00317696	45.5561	29.6403
	rs141140791	T	C	T	C	-0.1293	0.115356	0.0497	0.0475764	FALSE	FALSE	FALSE	NQPJHS	0.0844683	0.172044	outcome	TRUE	reported	textfile	0.0286	6.16e-06	14733	exposure	TRUE	reported	kF9cVv	textfile	2	1	TRUE	NA	0.00138539	20.4365	29.6403
	rs142067135	A	G	A	G	-0.2295	-0.144388	0.0198	0.0197672	FALSE	FALSE	FALSE	NQPJHS	0.128914	0.262701	outcome	TRUE	reported	textfile	0.0492	3.09e-06	13809	exposure	TRUE	reported	kF9cVv	textfile	2	1	TRUE	NA	0.00157322	21.7557	29.6403
	rs142585344	A	G	A	G	0.2133	-0.140459	0.0218	0.0218339	FALSE	FALSE	FALSE	NQPJHS	0.122987	0.25343	outcome	TRUE	reported	textfile	0.0482	9.63e-06	13809	exposure	TRUE	reported	kF9cVv	textfile	2	1	TRUE	NA	0.00141615	19.5805	29.6403
	rs145274424	T	C	T	C	0.1992	-0.359502	0.9777	0.982378	FALSE	FALSE	FALSE	NQPJHS	0.135936	0.00817781	outcome	TRUE	reported	textfile	0.0421	2.23e-06	14735	exposure	TRUE	reported	kF9cVv	textfile	2	1	TRUE	NA	0.00151707	22.3849	29.6403
	rs145434248	A	G	A	G	-0.1442	-0.108318	0.0425	0.0316861	FALSE	FALSE	FALSE	NQPJHS	0.104944	0.302002	outcome	TRUE	reported	textfile	0.0323	8.03e-06	14296	exposure	TRUE	reported	kF9cVv	textfile	2	1	TRUE	NA	0.00139221	19.928	29.6403
	rs1671812	T	C	T	C	0.0621	-0.0544867	0.6316	0.609427	FALSE	FALSE	FALSE	NQPJHS	0.0383883	0.155795	outcome	TRUE	reported	textfile	0.0132	2.54e-06	12412	exposure	TRUE	reported	kF9cVv	textfile	2	1	TRUE	NA	0.00178	22.1292	29.6403
	rs17326790	T	C	T	C	0.2161	0.0171138	0.0209	0.0155083	FALSE	FALSE	FALSE	NQPJHS	0.144426	0.905675	outcome	TRUE	reported	textfile	0.0471	4.47e-06	14741	exposure	TRUE	reported	kF9cVv	textfile	2	1	TRUE	NA	0.001426	21.0479	29.6403
	rs191522330	T	C	T	C	0.2325	-0.116431	0.9812	0.985764	FALSE	FALSE	FALSE	NQPJHS	0.152389	0.444846	outcome	TRUE	reported	textfile	0.0488	1.89e-06	14738	exposure	TRUE	reported	kF9cVv	textfile	2	1	TRUE	NA	0.0015378	22.6959	29.6403
	rs2906655	T	C	T	C	-0.0623	-0.0803939	0.2503	0.239895	FALSE	FALSE	FALSE	NQPJHS	0.0422345	0.0569737	outcome	TRUE	reported	textfile	0.0135	3.93e-06	14743	exposure	TRUE	reported	kF9cVv	textfile	2	1	TRUE	NA	0.00144243	21.2936	29.6403
	rs35836706	A	G	A	G	0.2151	-0.0894686	0.0203	0.0196191	FALSE	FALSE	FALSE	NQPJHS	0.130165	0.491865	outcome	TRUE	reported	textfile	0.0456	2.39e-06	14734	exposure	TRUE	reported	kF9cVv	textfile	2	1	TRUE	NA	0.00150791	22.2481	29.6403
	rs3846346	T	G	T	G	0.1372	-0.0181677	0.0459	0.0388546	FALSE	FALSE	FALSE	NQPJHS	0.0937668	0.846368	outcome	TRUE	reported	textfile	0.0305	6.85e-06	14729	exposure	TRUE	reported	kF9cVv	textfile	2	1	TRUE	NA	0.00137195	20.2325	29.6403
	rs4483036	A	C	A	C	-0.0675	-0.00123319	0.2516	0.25944	FALSE	FALSE	FALSE	NQPJHS	0.0408459	0.975914	outcome	TRUE	reported	textfile	0.0148	5.1e-06	12412	exposure	TRUE	reported	kF9cVv	textfile	2	1	TRUE	NA	0.00167307	20.7976	29.6403
	rs516246	T	C	T	C	-0.1661	0.058786	0.445	0.508604	FALSE	FALSE	FALSE	NQPJHS	0.0356935	0.0995651	outcome	TRUE	reported	textfile	0.0118	5.31e-45	14744	exposure	TRUE	reported	kF9cVv	textfile	2	1	TRUE	NA	0.0132606	198.115	29.6403
	rs7005978	A	G	A	G	-0.1055	0.0137054	0.3458	0.336766	FALSE	FALSE	FALSE	NQPJHS	0.0378834	0.717518	outcome	TRUE	reported	textfile	0.0123	9.72e-18	14744	exposure	TRUE	reported	kF9cVv	textfile	2	1	TRUE	NA	0.00496498	73.559	29.6403
	rs75715636	A	G	A	G	0.0838	0.0934576	0.1237	0.111833	FALSE	FALSE	FALSE	NQPJHS	0.057274	0.102729	outcome	TRUE	reported	textfile	0.0187	7.42e-06	14296	exposure	TRUE	reported	kF9cVv	textfile	2	1	TRUE	NA	0.00140275	20.0791	29.6403
	rs76708593	T	C	T	C	0.1024	-0.0491155	0.9158	0.922266	FALSE	FALSE	FALSE	NQPJHS	0.0669828	0.463403	outcome	TRUE	reported	textfile	0.0222	3.98e-06	14296	exposure	TRUE	reported	kF9cVv	textfile	2	1	TRUE	NA	0.00148605	21.2732	29.6403
	rs79110990	A	G	A	G	0.073	-0.0362888	0.1762	0.158153	FALSE	FALSE	FALSE	NQPJHS	0.0491963	0.460737	outcome	TRUE	reported	textfile	0.0156	2.88e-06	14295	exposure	TRUE	reported	kF9cVv	textfile	2	1	TRUE	NA	0.00152949	21.8945	29.6403
	rs80023023	A	G	A	G	-0.2706	0.0469948	0.0119	0.00850659	FALSE	FALSE	FALSE	NQPJHS	0.194705	0.809273	outcome	TRUE	reported	textfile	0.0607	8.27e-06	12935	exposure	TRUE	reported	kF9cVv	textfile	2	1	TRUE	NA	0.00153407	19.8706	29.6403
	rs834971	A	G	A	G	-0.0614	0.079619	0.3002	0.28885	FALSE	FALSE	FALSE	NQPJHS	0.0396301	0.0445314	outcome	TRUE	reported	textfile	0.0128	1.61e-06	14728	exposure	TRUE	reported	kF9cVv	textfile	2	1	TRUE	NA	0.00155989	23.0069	29.6403
IL-2 on sepsis	rs10996419	T	C	T	C	-0.1222	-0.0938494	0.9188	0.945326	FALSE	FALSE	FALSE	SgbBV1	0.0785922	0.232427	outcome	TRUE	reported	textfile	0.0259	2.38e-06	11784	exposure	TRUE	reported	k25iP5	textfile	2	1	TRUE	NA	0.00188552	22.2571	21.87
	rs11141276	T	C	T	C	0.1434	0.0140095	0.0611	0.0567715	FALSE	FALSE	FALSE	SgbBV1	0.0773929	0.856354	outcome	TRUE	reported	textfile	0.0306	2.78e-06	9265	exposure	TRUE	reported	k25iP5	textfile	2	1	TRUE	NA	0.00236473	21.9564	21.87
	rs111783480	A	G	A	G	-0.1462	-0.230435	0.1075	0.0145517	FALSE	FALSE	FALSE	SgbBV1	0.150111	0.124759	outcome	TRUE	reported	textfile	0.0329	8.84e-06	9265	exposure	TRUE	reported	k25iP5	textfile	2	1	TRUE	NA	0.00212683	19.7428	21.87
	rs142641125	T	C	T	C	0.2095	-0.0517775	0.0287	0.0201443	FALSE	FALSE	FALSE	SgbBV1	0.127662	0.68505	outcome	TRUE	reported	textfile	0.0419	5.73e-07	11789	exposure	TRUE	reported	k25iP5	textfile	2	1	TRUE	NA	0.00211613	24.9958	21.87
	rs1657222	A	G	A	G	-0.0621	-0.0198606	0.4037	0.395155	FALSE	FALSE	FALSE	SgbBV1	0.0367846	0.589255	outcome	TRUE	reported	textfile	0.0137	5.82e-06	11340	exposure	TRUE	reported	k25iP5	textfile	2	1	TRUE	NA	0.0018086	20.5431	21.87
	rs1943222	A	G	A	G	-0.0622	0.0205237	0.6878	0.688244	FALSE	FALSE	FALSE	SgbBV1	0.0392524	0.601068	outcome	TRUE	reported	textfile	0.0138	6.57e-06	11789	exposure	TRUE	reported	k25iP5	textfile	2	1	TRUE	NA	0.00172028	20.3118	21.87
	rs28515912	A	C	A	C	-0.0723	-0.000381815	0.6969	0.707678	FALSE	FALSE	FALSE	SgbBV1	0.0399259	0.99237	outcome	TRUE	reported	textfile	0.0149	1.22e-06	10723	exposure	TRUE	reported	k25iP5	textfile	2	1	TRUE	NA	0.00219096	23.5409	21.87
	rs36006983	T	C	T	C	-0.0728	-0.00482294	0.7384	0.722589	FALSE	FALSE	FALSE	SgbBV1	0.0399206	0.903839	outcome	TRUE	reported	textfile	0.0153	1.95e-06	11341	exposure	TRUE	reported	k25iP5	textfile	2	1	TRUE	NA	0.00199234	22.6362	21.87
	rs4703508	T	C	T	C	-0.1216	0.108358	0.9334	0.926938	FALSE	FALSE	FALSE	SgbBV1	0.0687857	0.115189	outcome	TRUE	reported	textfile	0.026	2.91e-06	11789	exposure	TRUE	reported	k25iP5	textfile	2	1	TRUE	NA	0.00185199	21.8699	21.87
	rs6535212	T	G	T	G	-0.0646	0.0182502	0.6861	0.685887	FALSE	FALSE	FALSE	SgbBV1	0.038486	0.635354	outcome	TRUE	reported	textfile	0.0139	3.36e-06	11784	exposure	TRUE	reported	k25iP5	textfile	2	1	TRUE	NA	0.00182956	21.5954	21.87
	rs72659067	A	G	A	G	0.3327	-0.0977123	0.0111	0.00742161	FALSE	FALSE	FALSE	SgbBV1	0.208453	0.639249	outcome	TRUE	reported	textfile	0.0736	6.17e-06	9980	exposure	TRUE	reported	k25iP5	textfile	2	1	TRUE	NA	0.0020433	20.4297	21.87
	rs74852566	T	G	T	G	-0.1999	-0.24215	0.0244	0.0195191	FALSE	FALSE	FALSE	SgbBV1	0.130275	0.0630612	outcome	TRUE	reported	textfile	0.0431	3.52e-06	11789	exposure	TRUE	reported	k25iP5	textfile	2	1	TRUE	NA	0.00182139	21.5079	21.87
	rs75739108	T	C	T	C	0.1737	0.123192	0.039	0.0277398	FALSE	FALSE	FALSE	SgbBV1	0.110365	0.264327	outcome	TRUE	reported	textfile	0.038	4.85e-06	11341	exposure	TRUE	reported	k25iP5	textfile	2	1	TRUE	NA	0.001839	20.8908	21.87
	rs7638939	A	T	A	T	0.0854	0.0528054	0.8293	0.827344	FALSE	TRUE	FALSE	SgbBV1	0.0482897	0.274168	outcome	TRUE	reported	textfile	0.0174	9.2e-07	11769	exposure	TRUE	reported	k25iP5	textfile	2	1	TRUE	NA	0.00204263	24.0848	21.87
	rs77832761	A	G	A	G	0.1922	0.106454	0.0318	0.0251582	FALSE	FALSE	FALSE	SgbBV1	0.114505	0.352535	outcome	TRUE	reported	textfile	0.0414	3.44e-06	11785	exposure	TRUE	reported	k25iP5	textfile	2	1	TRUE	NA	0.0018255	21.5493	21.87
	rs77853517	T	C	T	C	-0.1048	-0.0201491	0.8961	0.911239	FALSE	FALSE	FALSE	SgbBV1	0.0629215	0.748797	outcome	TRUE	reported	textfile	0.0217	1.37e-06	11787	exposure	TRUE	reported	k25iP5	textfile	2	1	TRUE	NA	0.00197488	23.32	21.87
	rs77880908	T	C	T	C	-0.0886	-0.0427535	0.1258	0.101661	FALSE	FALSE	FALSE	SgbBV1	0.0593038	0.470957	outcome	TRUE	reported	textfile	0.0196	6.17e-06	11770	exposure	TRUE	reported	k25iP5	textfile	2	1	TRUE	NA	0.00173311	20.4306	21.87
	rs79419497	A	G	A	G	0.2016	0.236659	0.9733	0.973084	FALSE	FALSE	FALSE	SgbBV1	0.110818	0.0327152	outcome	TRUE	reported	textfile	0.0424	1.99e-06	11789	exposure	TRUE	reported	k25iP5	textfile	2	1	TRUE	NA	0.00191399	22.6035	21.87
	rs79925007	T	G	T	G	0.1176	0.0646287	0.9036	0.905067	FALSE	FALSE	FALSE	SgbBV1	0.0611427	0.290505	outcome	TRUE	reported	textfile	0.0255	3.99e-06	11341	exposure	TRUE	reported	k25iP5	textfile	2	1	TRUE	NA	0.00187184	21.2646	21.87
Piperine on AXIN1	rs1048943	C	T	C	T	-0.196774	-0.0703	0.0338587	0.048	FALSE	FALSE	FALSE	5cf9j4	0.0349	0.044	outcome	TRUE	reported	textfile	0.0427444	4.1542e-06	8155	exposure	TRUE	reported	0gVuCP	textfile	2	1	TRUE	NA	0.00259195	21.187	21.7037
	rs11146389	G	T	G	T	0.0713029	-0.0106	0.553372	0.5631	FALSE	FALSE	FALSE	5cf9j4	0.0131	0.418	outcome	TRUE	reported	textfile	0.0157396	5.89363e-06	8155	exposure	TRUE	reported	0gVuCP	textfile	2	1	TRUE	NA	0.00251022	20.5173	21.7037
	rs11645735	G	C	G	C	0.0853633	-0.0187	0.2183	0.2167	FALSE	TRUE	FALSE	5cf9j4	0.0167	0.263	outcome	TRUE	reported	textfile	0.0189937	6.98028e-06	8155	exposure	TRUE	reported	0gVuCP	textfile	2	1	TRUE	NA	0.00247073	20.1937	21.7037
	rs118105629	A	T	A	T	0.173698	-0.0156	0.0481586	0.0476	FALSE	TRUE	FALSE	5cf9j4	0.0323	0.629	outcome	TRUE	reported	textfile	0.0363159	1.72707e-06	8155	exposure	TRUE	reported	0gVuCP	textfile	2	1	TRUE	NA	0.00279741	22.8712	21.7037
	rs11939197	G	A	G	A	-0.371366	-0.0419	0.0113342	0.029	FALSE	FALSE	FALSE	5cf9j4	0.0519	0.419	outcome	TRUE	reported	textfile	0.0732834	4.03e-07	8155	exposure	TRUE	reported	0gVuCP	textfile	2	1	TRUE	NA	0.00313909	25.6736	21.7037
	rs140611054	T	C	T	C	-0.200355	0.0141	0.0315617	0.0406	FALSE	FALSE	FALSE	5cf9j4	0.0371	0.704	outcome	TRUE	reported	textfile	0.0448203	7.81493e-06	8155	exposure	TRUE	reported	0gVuCP	textfile	2	1	TRUE	NA	0.00244435	19.9776	21.7037
	rs141906462	C	T	C	T	-0.265529	-0.037	0.0195088	0.0262	FALSE	FALSE	FALSE	5cf9j4	0.0522	0.478	outcome	TRUE	reported	textfile	0.0568028	2.94567e-06	8155	exposure	TRUE	reported	0gVuCP	textfile	2	1	TRUE	NA	0.00267238	21.8463	21.7037
	rs145604339	A	G	A	G	0.328792	-0.0026	0.0121047	0.0177	FALSE	FALSE	FALSE	5cf9j4	0.0563	0.963	outcome	TRUE	reported	textfile	0.0714745	4.22235e-06	8155	exposure	TRUE	reported	0gVuCP	textfile	2	1	TRUE	NA	0.00258816	21.156	21.7037
	rs148405661	G	A	G	A	0.295178	-0.0239	0.0143367	0.0154	FALSE	FALSE	FALSE	5cf9j4	0.0595	0.688	outcome	TRUE	reported	textfile	0.0651342	5.84687e-06	8155	exposure	TRUE	reported	0gVuCP	textfile	2	1	TRUE	NA	0.00251208	20.5326	21.7037
	rs184966985	T	C	T	C	-0.401726	-0.0382	0.00783081	0.0101	FALSE	FALSE	FALSE	5cf9j4	0.0838	0.648	outcome	TRUE	reported	textfile	0.0884091	5.52114e-06	8155	exposure	TRUE	reported	0gVuCP	textfile	2	1	TRUE	NA	0.00252548	20.6424	21.7037
	rs1999558	G	A	G	A	0.0760296	0.0182	0.579912	0.5694	FALSE	FALSE	FALSE	5cf9j4	0.0132	0.168	outcome	TRUE	reported	textfile	0.0158148	1.52838e-06	8155	exposure	TRUE	reported	0gVuCP	textfile	2	1	TRUE	NA	0.00282608	23.1064	21.7037
	rs2530416	C	T	C	T	0.0724713	0.0031	0.461519	0.4764	FALSE	FALSE	FALSE	5cf9j4	0.0131	0.813	outcome	TRUE	reported	textfile	0.0156974	3.89772e-06	8155	exposure	TRUE	reported	0gVuCP	textfile	2	1	TRUE	NA	0.00260687	21.3093	21.7037
	rs34800360	G	C	G	C	0.0827435	-0.0019	0.240946	0.2501	FALSE	TRUE	FALSE	5cf9j4	0.0154	0.902	outcome	TRUE	reported	textfile	0.0182488	5.78264e-06	8155	exposure	TRUE	reported	0gVuCP	textfile	2	1	TRUE	NA	0.00251467	20.5538	21.7037
	rs4278149	G	C	G	C	0.0858775	0.0277	0.752052	0.7437	FALSE	TRUE	FALSE	5cf9j4	0.0157	0.0777	outcome	TRUE	reported	textfile	0.0183097	2.72843e-06	8155	exposure	TRUE	reported	0gVuCP	textfile	2	1	TRUE	NA	0.00269031	21.9933	21.7037
	rs4410790	C	T	C	T	-0.081429	-0.0136	0.626461	0.6363	FALSE	FALSE	FALSE	5cf9j4	0.0136	0.317	outcome	TRUE	reported	textfile	0.0160643	4.00028e-07	8155	exposure	TRUE	reported	0gVuCP	textfile	2	1	TRUE	NA	0.00314083	25.6879	21.7037
	rs4442730	C	T	C	T	0.0906347	-0.0119	0.227828	0.2168	FALSE	FALSE	FALSE	5cf9j4	0.0158	0.451	outcome	TRUE	reported	textfile	0.0186424	1.16346e-06	8155	exposure	TRUE	reported	0gVuCP	textfile	2	1	TRUE	NA	0.00289004	23.6308	21.7037
	rs4815298	G	A	G	A	-0.0721129	-0.0159	0.550664	0.5382	FALSE	FALSE	FALSE	5cf9j4	0.0131	0.225	outcome	TRUE	reported	textfile	0.0158076	5.06905e-06	8155	exposure	TRUE	reported	0gVuCP	textfile	2	1	TRUE	NA	0.00254544	20.8059	21.7037
	rs500285	G	C	G	C	0.158324	0.0449	0.0538528	0.0748	FALSE	TRUE	FALSE	5cf9j4	0.0263	0.0878	outcome	TRUE	reported	textfile	0.0341703	3.59746e-06	8155	exposure	TRUE	reported	0gVuCP	textfile	2	1	TRUE	NA	0.00262561	21.4629	21.7037
	rs56679513	G	A	G	A	0.169822	0.0576	0.0438791	0.0433	FALSE	FALSE	FALSE	5cf9j4	0.0349	0.0989	outcome	TRUE	reported	textfile	0.0374865	5.89216e-06	8155	exposure	TRUE	reported	0gVuCP	textfile	2	1	TRUE	NA	0.00251028	20.5178	21.7037
	rs60447252	T	G	T	G	-0.207786	-0.0257	0.0355471	0.0426	FALSE	FALSE	FALSE	5cf9j4	0.0407	0.528	outcome	TRUE	reported	textfile	0.0412475	4.71533e-07	8155	exposure	TRUE	reported	0gVuCP	textfile	2	1	TRUE	NA	0.00310216	25.3706	21.7037
	rs61789219	A	C	A	C	0.126015	0.0338	0.0884559	0.0861	FALSE	FALSE	FALSE	5cf9j4	0.0262	0.197	outcome	TRUE	reported	textfile	0.0271192	3.3729e-06	8155	exposure	TRUE	reported	0gVuCP	textfile	2	1	TRUE	NA	0.0026407	21.5866	21.7037
	rs6824447	A	G	A	G	-0.0734771	0.0032	0.47985	0.4799	FALSE	FALSE	FALSE	5cf9j4	0.0138	0.817	outcome	TRUE	reported	textfile	0.016115	5.12651e-06	8155	exposure	TRUE	reported	0gVuCP	textfile	2	1	TRUE	NA	0.00254281	20.7844	21.7037
	rs6837172	A	G	A	G	0.0742845	0.02	0.582776	0.6076	FALSE	FALSE	FALSE	5cf9j4	0.0148	0.177	outcome	TRUE	reported	textfile	0.0160729	3.80549e-06	8155	exposure	TRUE	reported	0gVuCP	textfile	2	1	TRUE	NA	0.00261245	21.3551	21.7037
	rs76898899	T	C	T	C	-0.211063	-0.0303	0.0273442	0.0357	FALSE	FALSE	FALSE	5cf9j4	0.0371	0.414	outcome	TRUE	reported	textfile	0.0474151	8.53132e-06	8155	exposure	TRUE	reported	0gVuCP	textfile	2	1	TRUE	NA	0.00242389	19.81	21.7037
	rs78813791	T	C	T	C	0.16508	-0.0098	0.0508776	0.0493	FALSE	FALSE	FALSE	5cf9j4	0.032	0.759	outcome	TRUE	reported	textfile	0.0351514	2.6499e-06	8155	exposure	TRUE	reported	0gVuCP	textfile	2	1	TRUE	NA	0.00269716	22.0494	21.7037
	rs9414948	C	T	C	T	0.0965542	0.0211	0.154721	0.1537	FALSE	FALSE	FALSE	5cf9j4	0.0187	0.259	outcome	TRUE	reported	textfile	0.0212781	5.68652e-06	8155	exposure	TRUE	reported	0gVuCP	textfile	2	1	TRUE	NA	0.00251859	20.5859	21.7037
	rs9961356	A	T	A	T	-0.0748985	-0.0168	0.352801	0.3762	FALSE	TRUE	FALSE	5cf9j4	0.0136	0.217	outcome	TRUE	reported	textfile	0.0164236	5.10523e-06	8155	exposure	TRUE	reported	0gVuCP	textfile	2	1	TRUE	NA	0.00254378	20.7923	21.7037
9-Hydroxystearate on FGF-19	rs11005196	T	G	T	G	-0.214028	0.0262	0.0260794	0.0315	FALSE	FALSE	FALSE	Q3MkAi	0.0349	0.453	outcome	TRUE	reported	textfile	0.0474245	6.39108e-06	7474	exposure	TRUE	reported	kuJk3m	textfile	2	1	TRUE	NA	0.00271769	20.362	22.5739
	rs11101932	T	C	T	C	0.0982625	0.0023	0.146883	0.1628	FALSE	FALSE	FALSE	Q3MkAi	0.0169	0.892	outcome	TRUE	reported	textfile	0.0212436	3.73659e-06	7474	exposure	TRUE	reported	kuJk3m	textfile	2	1	TRUE	NA	0.00285447	21.3896	22.5739
	rs12778354	C	T	C	T	0.100046	0.0209	0.133054	0.1307	FALSE	FALSE	FALSE	Q3MkAi	0.0179	0.243	outcome	TRUE	reported	textfile	0.0222032	6.6086e-06	7474	exposure	TRUE	reported	kuJk3m	textfile	2	1	TRUE	NA	0.00270917	20.2979	22.5739
	rs140440902	G	A	G	A	-0.286696	-0.1024	0.0152353	0.0171	FALSE	FALSE	FALSE	Q3MkAi	0.0514	0.0463	outcome	TRUE	reported	textfile	0.0620612	3.84536e-06	7474	exposure	TRUE	reported	kuJk3m	textfile	2	1	TRUE	NA	0.00284716	21.3347	22.5739
	rs143830551	G	T	G	T	-0.356155	-0.0893	0.0102836	0.0091	FALSE	FALSE	FALSE	Q3MkAi	0.0711	0.209	outcome	TRUE	reported	textfile	0.0753818	2.30477e-06	7474	exposure	TRUE	reported	kuJk3m	textfile	2	1	TRUE	NA	0.00297781	22.3166	22.5739
	rs144165507	A	G	A	G	-0.162646	-0.0134	0.0502431	0.0519	FALSE	FALSE	FALSE	Q3MkAi	0.0289	0.643	outcome	TRUE	reported	textfile	0.0348983	3.15318e-06	7474	exposure	TRUE	reported	kuJk3m	textfile	2	1	TRUE	NA	0.00289778	21.7151	22.5739
	rs145414193	A	C	A	C	0.168026	0.0022	0.0529675	0.0549	FALSE	FALSE	FALSE	Q3MkAi	0.0286	0.939	outcome	TRUE	reported	textfile	0.0340706	8.15182e-07	7474	exposure	TRUE	reported	kuJk3m	textfile	2	1	TRUE	NA	0.00324362	24.3152	22.5739
	rs150658308	G	A	G	A	0.435386	-0.0116	0.00677398	0.0077	FALSE	FALSE	FALSE	Q3MkAi	0.0769	0.88	outcome	TRUE	reported	textfile	0.0915327	1.96866e-06	7474	exposure	TRUE	reported	kuJk3m	textfile	2	1	TRUE	NA	0.00301808	22.6194	22.5739
	rs17035181	G	T	G	T	0.110234	0.0196	0.140314	0.1447	FALSE	FALSE	FALSE	Q3MkAi	0.0168	0.243	outcome	TRUE	reported	textfile	0.0215848	3.27332e-07	7474	exposure	TRUE	reported	kuJk3m	textfile	2	1	TRUE	NA	0.00347752	26.0747	22.5739
	rs2515539	C	T	C	T	-0.0776407	0.0009	0.674942	0.6561	FALSE	FALSE	FALSE	Q3MkAi	0.0124	0.942	outcome	TRUE	reported	textfile	0.0162611	1.80054e-06	7474	exposure	TRUE	reported	kuJk3m	textfile	2	1	TRUE	NA	0.00304091	22.791	22.5739
	rs34026165	A	G	A	G	-0.100573	-0.003	0.138896	0.1344	FALSE	FALSE	FALSE	Q3MkAi	0.0193	0.876	outcome	TRUE	reported	textfile	0.0218723	4.26176e-06	7474	exposure	TRUE	reported	kuJk3m	textfile	2	1	TRUE	NA	0.00282094	21.1377	22.5739
	rs35236658	A	G	A	G	0.150784	-0.0437	0.0537179	0.0671	FALSE	FALSE	FALSE	Q3MkAi	0.026	0.0928	outcome	TRUE	reported	textfile	0.0339382	8.87597e-06	7474	exposure	TRUE	reported	kuJk3m	textfile	2	1	TRUE	NA	0.00263411	19.7341	22.5739
	rs4413058	T	C	T	C	0.136284	-0.0154	0.0663348	0.0655	FALSE	FALSE	FALSE	Q3MkAi	0.0248	0.535	outcome	TRUE	reported	textfile	0.0302115	6.45185e-06	7474	exposure	TRUE	reported	kuJk3m	textfile	2	1	TRUE	NA	0.00271526	20.3437	22.5739
	rs4470224	T	A	T	A	0.0995139	-0.004	0.193716	0.1991	FALSE	TRUE	FALSE	Q3MkAi	0.0148	0.787	outcome	TRUE	reported	textfile	0.0192964	2.50781e-07	7474	exposure	TRUE	reported	kuJk3m	textfile	2	1	TRUE	NA	0.00354584	26.5888	22.5739
	rs603424	A	G	A	G	-0.115187	-0.0285	0.172518	0.19	FALSE	FALSE	FALSE	Q3MkAi	0.0152	0.0608	outcome	TRUE	reported	textfile	0.019933	7.52921e-09	7474	exposure	TRUE	reported	kuJk3m	textfile	2	1	TRUE	NA	0.00444808	33.3845	22.5739
	rs61792723	T	C	T	C	0.131589	0.0236	0.0759917	0.0869	FALSE	FALSE	FALSE	Q3MkAi	0.0226	0.296	outcome	TRUE	reported	textfile	0.0293318	7.24997e-06	7474	exposure	TRUE	reported	kuJk3m	textfile	2	1	TRUE	NA	0.0026856	20.1208	22.5739
	rs67942738	G	A	G	A	0.128028	0.0051	0.0802071	0.0877	FALSE	FALSE	FALSE	Q3MkAi	0.0209	0.807	outcome	TRUE	reported	textfile	0.0279063	4.47948e-06	7474	exposure	TRUE	reported	kuJk3m	textfile	2	1	TRUE	NA	0.00280822	21.0421	22.5739
	rs681151	C	A	C	A	0.0956018	0.0174	0.803589	0.8041	FALSE	FALSE	FALSE	Q3MkAi	0.015	0.246	outcome	TRUE	reported	textfile	0.0190805	5.43075e-07	7474	exposure	TRUE	reported	kuJk3m	textfile	2	1	TRUE	NA	0.00334767	25.0978	22.5739
	rs6950543	G	C	G	C	0.143945	-0.0029	0.0748814	0.1048	FALSE	TRUE	FALSE	Q3MkAi	0.0204	0.887	outcome	TRUE	reported	textfile	0.0306454	2.63869e-06	7474	exposure	TRUE	reported	kuJk3m	textfile	2	1	TRUE	NA	0.00294326	22.057	22.5739
	rs73221192	A	G	A	G	-0.158037	-0.022	0.0480575	0.0488	FALSE	FALSE	FALSE	Q3MkAi	0.029	0.448	outcome	TRUE	reported	textfile	0.0352301	7.26252e-06	7474	exposure	TRUE	reported	kuJk3m	textfile	2	1	TRUE	NA	0.00268515	20.1175	22.5739
	rs7397873	A	G	A	G	-0.173021	-0.0329	0.0452959	0.0621	FALSE	FALSE	FALSE	Q3MkAi	0.0283	0.245	outcome	TRUE	reported	textfile	0.0372361	3.37437e-06	7474	exposure	TRUE	reported	kuJk3m	textfile	2	1	TRUE	NA	0.00288047	21.585	22.5739
	rs75428077	C	T	C	T	-0.200965	-0.0171	0.0303416	0.0478	FALSE	FALSE	FALSE	Q3MkAi	0.0315	0.587	outcome	TRUE	reported	textfile	0.044223	5.5104e-06	7474	exposure	TRUE	reported	kuJk3m	textfile	2	1	TRUE	NA	0.00275545	20.6456	22.5739
	rs8088564	C	G	C	G	-0.0735924	-0.01	0.363721	0.3734	FALSE	TRUE	FALSE	Q3MkAi	0.0127	0.431	outcome	TRUE	reported	textfile	0.0162617	6.02531e-06	7474	exposure	TRUE	reported	kuJk3m	textfile	2	1	TRUE	NA	0.0027327	20.4747	22.5739
	rs860140	T	C	T	C	-0.141314	-0.0217	0.0888679	0.0805	FALSE	FALSE	FALSE	Q3MkAi	0.0222	0.328	outcome	TRUE	reported	textfile	0.0266453	1.13578e-07	7474	exposure	TRUE	reported	kuJk3m	textfile	2	1	TRUE	NA	0.00374925	28.1198	22.5739
	rs900986	C	T	C	T	-0.0730227	0.0037	0.653914	0.6439	FALSE	FALSE	FALSE	Q3MkAi	0.0125	0.767	outcome	TRUE	reported	textfile	0.0160543	5.4034e-06	7474	exposure	TRUE	reported	kuJk3m	textfile	2	1	TRUE	NA	0.00276045	20.6832	22.5739
9-Hydroxystearate on IL-2	rs11005196	T	G	T	G	-0.214028	-0.0228	0.0260794	0.0292	FALSE	FALSE	FALSE	7pgTVF	0.0396	0.565	outcome	TRUE	reported	textfile	0.0474245	6.39108e-06	7474	exposure	TRUE	reported	ChlCFR	textfile	2	1	TRUE	NA	0.00271769	20.362	22.5739
	rs11101932	T	C	T	C	0.0982625	-0.0125	0.146883	0.1491	FALSE	FALSE	FALSE	7pgTVF	0.02	0.532	outcome	TRUE	reported	textfile	0.0212436	3.73659e-06	7474	exposure	TRUE	reported	ChlCFR	textfile	2	1	TRUE	NA	0.00285447	21.3896	22.5739
	rs12778354	C	T	C	T	0.100046	-0.0135	0.133054	0.1356	FALSE	FALSE	FALSE	7pgTVF	0.0198	0.495	outcome	TRUE	reported	textfile	0.0222032	6.6086e-06	7474	exposure	TRUE	reported	ChlCFR	textfile	2	1	TRUE	NA	0.00270917	20.2979	22.5739
	rs140440902	G	A	G	A	-0.286696	0.1468	0.0152353	0.0163	FALSE	FALSE	FALSE	7pgTVF	0.0602	0.0147	outcome	TRUE	reported	textfile	0.0620612	3.84536e-06	7474	exposure	TRUE	reported	ChlCFR	textfile	2	1	TRUE	NA	0.00284716	21.3347	22.5739
	rs143830551	G	T	G	T	-0.356155	-0.0378	0.0102836	0.0096	FALSE	FALSE	FALSE	7pgTVF	0.0774	0.625	outcome	TRUE	reported	textfile	0.0753818	2.30477e-06	7474	exposure	TRUE	reported	ChlCFR	textfile	2	1	TRUE	NA	0.00297781	22.3166	22.5739
	rs144165507	A	G	A	G	-0.162646	0.0777	0.0502431	0.0523	FALSE	FALSE	FALSE	7pgTVF	0.0326	0.0172	outcome	TRUE	reported	textfile	0.0348983	3.15318e-06	7474	exposure	TRUE	reported	ChlCFR	textfile	2	1	TRUE	NA	0.00289778	21.7151	22.5739
	rs145414193	A	C	A	C	0.168026	-0.0488	0.0529675	0.0567	FALSE	FALSE	FALSE	7pgTVF	0.032	0.127	outcome	TRUE	reported	textfile	0.0340706	8.15182e-07	7474	exposure	TRUE	reported	ChlCFR	textfile	2	1	TRUE	NA	0.00324362	24.3152	22.5739
	rs150658308	G	A	G	A	0.435386	0.0704	0.00677398	0.0072	FALSE	FALSE	FALSE	7pgTVF	0.0905	0.437	outcome	TRUE	reported	textfile	0.0915327	1.96866e-06	7474	exposure	TRUE	reported	ChlCFR	textfile	2	1	TRUE	NA	0.00301808	22.6194	22.5739
	rs17035181	G	T	G	T	0.110234	-0.001	0.140314	0.145	FALSE	FALSE	FALSE	7pgTVF	0.0183	0.956	outcome	TRUE	reported	textfile	0.0215848	3.27332e-07	7474	exposure	TRUE	reported	ChlCFR	textfile	2	1	TRUE	NA	0.00347752	26.0747	22.5739
	rs2515539	C	T	C	T	-0.0776407	-0.0104	0.674942	0.6515	FALSE	FALSE	FALSE	7pgTVF	0.0135	0.441	outcome	TRUE	reported	textfile	0.0162611	1.80054e-06	7474	exposure	TRUE	reported	ChlCFR	textfile	2	1	TRUE	NA	0.00304091	22.791	22.5739
	rs34026165	A	G	A	G	-0.100573	0.0079	0.138896	0.1354	FALSE	FALSE	FALSE	7pgTVF	0.0216	0.715	outcome	TRUE	reported	textfile	0.0218723	4.26176e-06	7474	exposure	TRUE	reported	ChlCFR	textfile	2	1	TRUE	NA	0.00282094	21.1377	22.5739
	rs35236658	A	G	A	G	0.150784	0.0068	0.0537179	0.0584	FALSE	FALSE	FALSE	7pgTVF	0.0308	0.825	outcome	TRUE	reported	textfile	0.0339382	8.87597e-06	7474	exposure	TRUE	reported	ChlCFR	textfile	2	1	TRUE	NA	0.00263411	19.7341	22.5739
	rs4413058	T	C	T	C	0.136284	-0.0186	0.0663348	0.0669	FALSE	FALSE	FALSE	7pgTVF	0.0276	0.5	outcome	TRUE	reported	textfile	0.0302115	6.45185e-06	7474	exposure	TRUE	reported	ChlCFR	textfile	2	1	TRUE	NA	0.00271526	20.3437	22.5739
	rs4470224	T	A	T	A	0.0995139	-0.0411	0.193716	0.2043	FALSE	TRUE	FALSE	7pgTVF	0.0159	0.00974	outcome	TRUE	reported	textfile	0.0192964	2.50781e-07	7474	exposure	TRUE	reported	ChlCFR	textfile	2	1	TRUE	NA	0.00354584	26.5888	22.5739
	rs603424	A	G	A	G	-0.115187	0.0113	0.172518	0.1779	FALSE	FALSE	FALSE	7pgTVF	0.0171	0.509	outcome	TRUE	reported	textfile	0.019933	7.52921e-09	7474	exposure	TRUE	reported	ChlCFR	textfile	2	1	TRUE	NA	0.00444808	33.3845	22.5739
	rs61792723	T	C	T	C	0.131589	-0.0228	0.0759917	0.0886	FALSE	FALSE	FALSE	7pgTVF	0.0253	0.367	outcome	TRUE	reported	textfile	0.0293318	7.24997e-06	7474	exposure	TRUE	reported	ChlCFR	textfile	2	1	TRUE	NA	0.0026856	20.1208	22.5739
	rs67942738	G	A	G	A	0.128028	-0.0143	0.0802071	0.0881	FALSE	FALSE	FALSE	7pgTVF	0.0228	0.531	outcome	TRUE	reported	textfile	0.0279063	4.47948e-06	7474	exposure	TRUE	reported	ChlCFR	textfile	2	1	TRUE	NA	0.00280822	21.0421	22.5739
	rs681151	C	A	C	A	0.0956018	-0.012	0.803589	0.8034	FALSE	FALSE	FALSE	7pgTVF	0.0163	0.462	outcome	TRUE	reported	textfile	0.0190805	5.43075e-07	7474	exposure	TRUE	reported	ChlCFR	textfile	2	1	TRUE	NA	0.00334767	25.0978	22.5739
	rs6950543	G	C	G	C	0.143945	-0.0055	0.0748814	0.1068	FALSE	TRUE	FALSE	7pgTVF	0.0225	0.807	outcome	TRUE	reported	textfile	0.0306454	2.63869e-06	7474	exposure	TRUE	reported	ChlCFR	textfile	2	1	TRUE	NA	0.00294326	22.057	22.5739
	rs73221192	A	G	A	G	-0.158037	0.0171	0.0480575	0.0512	FALSE	FALSE	FALSE	7pgTVF	0.0306	0.576	outcome	TRUE	reported	textfile	0.0352301	7.26252e-06	7474	exposure	TRUE	reported	ChlCFR	textfile	2	1	TRUE	NA	0.00268515	20.1175	22.5739
	rs7397873	A	G	A	G	-0.173021	-0.0024	0.0452959	0.0647	FALSE	FALSE	FALSE	7pgTVF	0.0304	0.937	outcome	TRUE	reported	textfile	0.0372361	3.37437e-06	7474	exposure	TRUE	reported	ChlCFR	textfile	2	1	TRUE	NA	0.00288047	21.585	22.5739
	rs75428077	C	T	C	T	-0.200965	-0.033	0.0303416	0.0465	FALSE	FALSE	FALSE	7pgTVF	0.0359	0.358	outcome	TRUE	reported	textfile	0.044223	5.5104e-06	7474	exposure	TRUE	reported	ChlCFR	textfile	2	1	TRUE	NA	0.00275545	20.6456	22.5739
	rs8088564	C	G	C	G	-0.0735924	-0.0014	0.363721	0.3757	FALSE	TRUE	FALSE	7pgTVF	0.0142	0.921	outcome	TRUE	reported	textfile	0.0162617	6.02531e-06	7474	exposure	TRUE	reported	ChlCFR	textfile	2	1	TRUE	NA	0.0027327	20.4747	22.5739
	rs860140	T	C	T	C	-0.141314	0.0364	0.0888679	0.0794	FALSE	FALSE	FALSE	7pgTVF	0.0244	0.136	outcome	TRUE	reported	textfile	0.0266453	1.13578e-07	7474	exposure	TRUE	reported	ChlCFR	textfile	2	1	TRUE	NA	0.00374925	28.1198	22.5739
	rs900986	C	T	C	T	-0.0730227	0.0089	0.653914	0.639	FALSE	FALSE	FALSE	7pgTVF	0.014	0.525	outcome	TRUE	reported	textfile	0.0160543	5.4034e-06	7474	exposure	TRUE	reported	ChlCFR	textfile	2	1	TRUE	NA	0.00276045	20.6832	22.5739
X-19438 on AXIN1	rs10417970	A	G	A	G	0.0824904	0.0045	0.263052	0.2713	FALSE	FALSE	FALSE	ywvBxf	0.0147	0.76	outcome	TRUE	reported	textfile	0.0184867	8.1139e-06	7259	exposure	TRUE	reported	UeAzZh	textfile	2	1	TRUE	NA	0.0027354	19.9053	22.1228
	rs112024803	A	G	A	G	0.340172	0.0463	0.013349	0.0157	FALSE	FALSE	FALSE	ywvBxf	0.0561	0.409	outcome	TRUE	reported	textfile	0.0709087	1.60803e-06	7259	exposure	TRUE	reported	UeAzZh	textfile	2	1	TRUE	NA	0.00316043	23.008	22.1228
	rs116877661	C	T	C	T	-0.39699	-0.0454	0.00864095	0.0099	FALSE	FALSE	FALSE	ywvBxf	0.081	0.575	outcome	TRUE	reported	textfile	0.0877017	5.99423e-06	7259	exposure	TRUE	reported	UeAzZh	textfile	2	1	TRUE	NA	0.00281477	20.4844	22.1228
	rs11867639	A	G	A	G	0.075077	0.0261	0.600907	0.6137	FALSE	FALSE	FALSE	ywvBxf	0.0138	0.0586	outcome	TRUE	reported	textfile	0.0165531	5.74627e-06	7259	exposure	TRUE	reported	UeAzZh	textfile	2	1	TRUE	NA	0.00282585	20.5653	22.1228
	rs13316189	T	A	T	A	-0.218883	0.0083	0.0313886	0.0307	FALSE	TRUE	FALSE	ywvBxf	0.041	0.84	outcome	TRUE	reported	textfile	0.0466236	2.67025e-06	7259	exposure	TRUE	reported	UeAzZh	textfile	2	1	TRUE	NA	0.00302705	22.034	22.1228
	rs138301449	A	G	A	G	0.313292	0.0582	0.0153524	0.0181	FALSE	FALSE	FALSE	ywvBxf	0.0607	0.338	outcome	TRUE	reported	textfile	0.0662453	2.25325e-06	7259	exposure	TRUE	reported	UeAzZh	textfile	2	1	TRUE	NA	0.00307168	22.3598	22.1228
	rs143159724	T	G	T	G	0.113089	0.0573	0.132832	0.1281	FALSE	FALSE	FALSE	ywvBxf	0.0207	0.00564	outcome	TRUE	reported	textfile	0.0238174	2.05275e-06	7259	exposure	TRUE	reported	UeAzZh	textfile	2	1	TRUE	NA	0.0030962	22.5389	22.1228
	rs149800455	A	G	A	G	0.474596	0.084	0.00614471	0.0317	FALSE	FALSE	FALSE	ywvBxf	0.0691	0.224	outcome	TRUE	reported	textfile	0.10367	4.69579e-06	7259	exposure	TRUE	reported	UeAzZh	textfile	2	1	TRUE	NA	0.00287881	20.9518	22.1228
	rs190476750	T	C	T	C	-0.290679	-0.0709	0.0158996	0.0275	FALSE	FALSE	FALSE	ywvBxf	0.0495	0.152	outcome	TRUE	reported	textfile	0.0651307	8.0816e-06	7259	exposure	TRUE	reported	UeAzZh	textfile	2	1	TRUE	NA	0.00273646	19.913	22.1228
	rs2233832	A	C	A	C	0.135768	-0.0396	0.0798755	0.0757	FALSE	FALSE	FALSE	ywvBxf	0.0255	0.12	outcome	TRUE	reported	textfile	0.0298482	5.39988e-06	7259	exposure	TRUE	reported	UeAzZh	textfile	2	1	TRUE	NA	0.00284214	20.6842	22.1228
	rs327087	T	C	T	C	-0.105832	-0.0399	0.149321	0.1556	FALSE	FALSE	FALSE	ywvBxf	0.0199	0.045	outcome	TRUE	reported	textfile	0.0234309	6.2795e-06	7259	exposure	TRUE	reported	UeAzZh	textfile	2	1	TRUE	NA	0.0028026	20.3956	22.1228
	rs3800477	C	T	C	T	-0.329751	-0.0424	0.0133067	0.0813	FALSE	FALSE	FALSE	ywvBxf	0.0415	0.307	outcome	TRUE	reported	textfile	0.0705368	2.94121e-06	7259	exposure	TRUE	reported	UeAzZh	textfile	2	1	TRUE	NA	0.00300164	21.8485	22.1228
	rs4408450	G	A	G	A	-0.139225	0.008	0.924482	0.9207	FALSE	FALSE	FALSE	ywvBxf	0.0245	0.744	outcome	TRUE	reported	textfile	0.0306334	5.49706e-06	7259	exposure	TRUE	reported	UeAzZh	textfile	2	1	TRUE	NA	0.00283748	20.6502	22.1228
	rs4665972	C	T	C	T	-0.0837598	-0.0138	0.59101	0.604	FALSE	FALSE	FALSE	ywvBxf	0.0137	0.314	outcome	TRUE	reported	textfile	0.016548	4.15706e-07	7259	exposure	TRUE	reported	UeAzZh	textfile	2	1	TRUE	NA	0.00351701	25.613	22.1228
	rs4920200	G	A	G	A	0.0745226	-0.0009	0.349489	0.334	FALSE	FALSE	FALSE	ywvBxf	0.0141	0.949	outcome	TRUE	reported	textfile	0.0166959	8.06192e-06	7259	exposure	TRUE	reported	UeAzZh	textfile	2	1	TRUE	NA	0.00273709	19.9176	22.1228
	rs62250641	G	A	G	A	0.0876107	0.0089	0.396107	0.3901	FALSE	FALSE	FALSE	ywvBxf	0.0138	0.519	outcome	TRUE	reported	textfile	0.0166498	1.42521e-07	7259	exposure	TRUE	reported	UeAzZh	textfile	2	1	TRUE	NA	0.00379985	27.6807	22.1228
	rs6425530	C	T	C	T	0.0838676	-0.009	0.240149	0.2419	FALSE	FALSE	FALSE	ywvBxf	0.0153	0.556	outcome	TRUE	reported	textfile	0.018592	6.45397e-06	7259	exposure	TRUE	reported	UeAzZh	textfile	2	1	TRUE	NA	0.0027954	20.3431	22.1228
	rs6497721	G	A	G	A	-0.135271	-0.0175	0.0760149	0.0756	FALSE	FALSE	FALSE	ywvBxf	0.0249	0.482	outcome	TRUE	reported	textfile	0.0300896	6.93676e-06	7259	exposure	TRUE	reported	UeAzZh	textfile	2	1	TRUE	NA	0.00277647	20.2049	22.1228
	rs6968210	C	T	C	T	0.0934253	-0.0078	0.199723	0.2132	FALSE	FALSE	FALSE	ywvBxf	0.016	0.626	outcome	TRUE	reported	textfile	0.0201116	3.395e-06	7259	exposure	TRUE	reported	UeAzZh	textfile	2	1	TRUE	NA	0.00296394	21.5733	22.1228
	rs7089734	A	G	A	G	0.0928392	-0.0177	0.272214	0.2873	FALSE	FALSE	FALSE	ywvBxf	0.016	0.269	outcome	TRUE	reported	textfile	0.018239	3.5781e-07	7259	exposure	TRUE	reported	UeAzZh	textfile	2	1	TRUE	NA	0.00355661	25.9025	22.1228
	rs76020750	T	G	T	G	-0.157512	0.0068	0.0596963	0.0573	FALSE	FALSE	FALSE	ywvBxf	0.0305	0.824	outcome	TRUE	reported	textfile	0.0341152	3.89223e-06	7259	exposure	TRUE	reported	UeAzZh	textfile	2	1	TRUE	NA	0.00292807	21.3114	22.1228
	rs76209735	G	C	G	C	0.310054	0.003	0.0133103	0.0188	FALSE	TRUE	FALSE	ywvBxf	0.0576	0.958	outcome	TRUE	reported	textfile	0.0701798	9.96177e-06	7259	exposure	TRUE	reported	UeAzZh	textfile	2	1	TRUE	NA	0.00268168	19.5133	22.1228
	rs7866466	A	G	A	G	-0.103489	-0.0054	0.286388	0.2781	FALSE	FALSE	FALSE	ywvBxf	0.0148	0.715	outcome	TRUE	reported	textfile	0.0181572	1.20069e-08	7259	exposure	TRUE	reported	UeAzZh	textfile	2	1	TRUE	NA	0.00445528	32.4766	22.1228
	rs963685	C	A	C	A	-0.0762108	-0.0107	0.582299	0.5978	FALSE	FALSE	FALSE	ywvBxf	0.0137	0.435	outcome	TRUE	reported	textfile	0.0166003	4.41298e-06	7259	exposure	TRUE	reported	UeAzZh	textfile	2	1	TRUE	NA	0.00289511	21.0708	22.1228
