# Supplementary material for: Dissecting the mediating role of inflammatory factors in the interaction between metabolites and sepsis: insights from bidirectional Mendelian randomization
Source: Front Endocrinol (Lausanne). 2024 Aug 14;15:1377755. doi: 10.3389/fendo.2024.1377755 (PMC11351091; doi:10.3389/fendo.2024.1377755)
Supplement: Supplementary Table 5 — Assessment of heterogeneity among SNPs. [file Table_5.xlsx]

## Sheet: Sheet1
Exposure	method	Q	Q_df	Q_pval
Carnitine levels on sepsis	MR Egger	19.2696	18	0.3754
	Inverse variance weighted	19.2783	19	0.439118
2-hydroxyoctanoate levels on sepsis	MR Egger	21.6125	19	0.303966
	Inverse variance weighted	23.7682	20	0.252663
Docosadienoate (22:2n6) levels on sepsis	MR Egger	19.4923	24	0.725253
	Inverse variance weighted	19.5156	25	0.771749
Piperine levels on sepsis	MR Egger	20.9434	18	0.282278
	Inverse variance weighted	21.4342	19	0.313315
3-(3-hydroxyphenyl)propionate levels on sepsis	MR Egger	14.6657	20	0.795206
	Inverse variance weighted	17.8061	21	0.661237
4-hydroxycoumarin levels on sepsis	MR Egger	22.8173	24	0.530603
	Inverse variance weighted	22.8581	25	0.585846
N2,N5-diacetylornithine levels on sepsis	MR Egger	30.0395	33	0.615282
	Inverse variance weighted	30.1661	34	0.656126
Methionine sulfone levels on sepsis	MR Egger	29.2096	23	0.173461
	Inverse variance weighted	29.4578	24	0.203376
9-hydroxystearate levels on sepsis	MR Egger	10.8721	11	0.454041
	Inverse variance weighted	10.9334	12	0.534631
4-methylguaiacol sulfate levels on sepsis	MR Egger	22.9671	23	0.462692
	Inverse variance weighted	23.0098	24	0.519221
Arabonate/xylonate levels on sepsis	MR Egger	14.7481	17	0.613622
	Inverse variance weighted	15.3994	18	0.634386
5-hydroxyindole sulfate levels on sepsis	MR Egger	21.6023	20	0.362478
	Inverse variance weighted	21.9507	21	0.402354
Sphingomyelin (d18:2/24:2) levels on sepsis	MR Egger	23.1525	24	0.510814
	Inverse variance weighted	24.8425	25	0.471229
5-dodecenoylcarnitine (C12:1) levels on sepsis	MR Egger	23.1312	25	0.569901
	Inverse variance weighted	23.3568	26	0.612695
N-acetyl-2-aminooctanoate levels on sepsis	MR Egger	17.8892	20	0.594706
	Inverse variance weighted	18.9482	21	0.588465
2-ketocaprylate levels on sepsis	MR Egger	41.6734	30	0.0763087
	Inverse variance weighted	41.7293	31	0.0944761
Dibutyl sulfosuccinate levels on sepsis	MR Egger	8.74789	18	0.9653
	Inverse variance weighted	8.99264	19	0.973601
2,4-di-tert-butylphenol levels on sepsis	MR Egger	20.9697	27	0.787705
	Inverse variance weighted	23.3171	28	0.717013
Gamma-glutamyltyrosine levels on sepsis	MR Egger	19.3172	21	0.564803
	Inverse variance weighted	19.3173	22	0.625659
Succinate levels on sepsis	MR Egger	14.9772	27	0.969751
	Inverse variance weighted	15.5083	28	0.972556
Hypotaurine levels on sepsis	MR Egger	14.4751	19	0.755325
	Inverse variance weighted	14.4805	20	0.805322
Inosine levels on sepsis	MR Egger	10.6678	19	0.934509
	Inverse variance weighted	10.7169	20	0.953236
Isoleucine levels on sepsis	MR Egger	6.8377	12	0.86815
	Inverse variance weighted	7.39547	13	0.880638
Cysteine levels on sepsis	MR Egger	12.3188	18	0.830349
	Inverse variance weighted	15.6593	19	0.679878
X-11787 levels on sepsis	MR Egger	4.80005	10	0.904128
	Inverse variance weighted	5.938	11	0.877469
X-12462 levels on sepsis	MR Egger	13.7537	22	0.90999
	Inverse variance weighted	13.7613	23	0.933502
X-12849 levels on sepsis	MR Egger	7.89341	15	0.927985
	Inverse variance weighted	9.4366	16	0.894351
X-15486 levels on sepsis	MR Egger	12.9228	13	0.453789
	Inverse variance weighted	13.3543	14	0.498837
X-18345 levels on sepsis	MR Egger	25.9559	29	0.627846
	Inverse variance weighted	26.1085	30	0.669584
X-19438 levels on sepsis	MR Egger	27.7905	22	0.182728
	Inverse variance weighted	29.4452	23	0.166001
X-23665 levels on sepsis	MR Egger	4.84595	18	0.99908
	Inverse variance weighted	6.88917	19	0.994781
X-25957 levels on sepsis	MR Egger	8.6185	17	0.951476
	Inverse variance weighted	8.63148	18	0.967678
Cholate to taurocholate ratio on sepsis	MR Egger	28.7564	21	0.119973
	Inverse variance weighted	28.8444	22	0.149358
Hypotaurine to cysteine ratio on sepsis	MR Egger	20.4154	32	0.943669
	Inverse variance weighted	20.4252	33	0.957235
Inosine to EDTA ratio on sepsis	MR Egger	14.9974	21	0.823083
	Inverse variance weighted	14.9996	22	0.862255
Glucose to N-palmitoyl-sphingosine (d18:1 to 16:0) ratio on sepsis	MR Egger	19.9466	21	0.524648
	Inverse variance weighted	20.8634	22	0.529193
sepsis on 2-hydroxyoctanoate levels	MR Egger	88.9024	73	0.0993334
	Inverse variance weighted	89.1264	74	0.110952
sepsis on Docosadienoate (22:2n6) levels	MR Egger	95.2463	73	0.0413227
	Inverse variance weighted	97.1967	74	0.0366421
sepsis on Piperine levels	MR Egger	88.2104	73	0.108416
	Inverse variance weighted	88.3415	74	0.122149
sepsis on 3-(3-hydroxyphenyl)propionate levels	MR Egger	68.004	73	0.643476
	Inverse variance weighted	68.672	74	0.653122
sepsis on 4-hydroxycoumarin levels	MR Egger	64.1871	73	0.759653
	Inverse variance weighted	64.2092	74	0.784607
sepsis on N2,N5-diacetylornithine levels	MR Egger	97.5006	73	0.0293266
	Inverse variance weighted	98.2015	74	0.0314585
sepsis on Methionine sulfone levels	MR Egger	98.4679	73	0.0251926
	Inverse variance weighted	98.692	74	0.0291681
sepsis on 9-hydroxystearate levels	MR Egger	58.5342	73	0.890787
	Inverse variance weighted	63.3697	74	0.806214
sepsis on 4-methylguaiacol sulfate levels	MR Egger	84.9015	73	0.16096
	Inverse variance weighted	86.6895	74	0.148503
sepsis on Arabonate/xylonate levels	MR Egger	78.1443	73	0.318809
	Inverse variance weighted	81.7611	74	0.251015
sepsis on 5-hydroxyindole sulfate levels	MR Egger	71.1127	73	0.540713
	Inverse variance weighted	72.1288	74	0.539897
sepsis on Sphingomyelin (d18:2/24:2) levels	MR Egger	78.0061	73	0.322723
	Inverse variance weighted	79.4519	74	0.311327
sepsis on 5-dodecenoylcarnitine (C12:1) levels	MR Egger	74.1557	73	0.440269
	Inverse variance weighted	74.928	74	0.447988
sepsis on N-acetyl-2-aminooctanoate levels	MR Egger	68.3471	73	0.632346
	Inverse variance weighted	68.3578	74	0.6631
sepsis on 2-ketocaprylate levels	MR Egger	90.2778	73	0.0830718
	Inverse variance weighted	90.2909	74	0.0958283
sepsis on Dibutyl sulfosuccinate levels	MR Egger	48.6201	73	0.987546
	Inverse variance weighted	48.9097	74	0.989269
sepsis on 2,4-di-tert-butylphenol levels	MR Egger	61.3461	73	0.83278
	Inverse variance weighted	62.2392	74	0.833401
sepsis on Gamma-glutamyltyrosine levels	MR Egger	76.6316	73	0.362908
	Inverse variance weighted	77.8243	74	0.358041
sepsis on Succinate levels	MR Egger	67.8553	73	0.648278
	Inverse variance weighted	68.2945	74	0.6651
sepsis on Hypotaurine levels	MR Egger	79.586	73	0.279512
	Inverse variance weighted	79.7242	74	0.303835
sepsis on Inosine levels	MR Egger	54.1671	73	0.951628
	Inverse variance weighted	54.4146	74	0.957536
sepsis on Isoleucine levels	MR Egger	80.2932	73	0.261297
	Inverse variance weighted	80.3157	74	0.287901
sepsis on Cysteine levels	MR Egger	71.2316	73	0.536743
	Inverse variance weighted	74.3461	74	0.466839
sepsis on X-11787 levels	MR Egger	58.9423	73	0.883302
	Inverse variance weighted	60.5065	74	0.870569
sepsis on X-12462 levels	MR Egger	84.3375	73	0.171506
	Inverse variance weighted	84.9282	74	0.180958
sepsis on X-12849 levels	MR Egger	70.8352	73	0.549981
	Inverse variance weighted	72.0482	74	0.542573
sepsis on X-16397 levels	MR Egger	66.9866	73	0.675962
	Inverse variance weighted	72.3617	74	0.532175
sepsis on X-15486 levels	MR Egger	77.3549	73	0.341479
	Inverse variance weighted	77.4401	74	0.369515
sepsis on X-18345 levels	MR Egger	82.5523	73	0.208076
	Inverse variance weighted	82.8171	74	0.225985
sepsis on X-19438 levels	MR Egger	78.5691	73	0.30694
	Inverse variance weighted	80.2639	74	0.289277
sepsis on X-23665 levels	MR Egger	53.2825	73	0.960012
	Inverse variance weighted	54.0209	74	0.961023
sepsis on X-25957 levels	MR Egger	85.5895	73	0.148737
	Inverse variance weighted	87.8439	74	0.129684
sepsis on Cholate to taurocholate ratio	MR Egger	74.1581	73	0.440194
	Inverse variance weighted	76.1945	74	0.40775
sepsis on Hypotaurine to cysteine ratio	MR Egger	70.0184	73	0.577227
	Inverse variance weighted	70.2909	74	0.600663
sepsis on Inosine to EDTA ratio	MR Egger	67.9252	73	0.646024
	Inverse variance weighted	68.4581	74	0.659923
sepsis on Glucose to N-palmitoyl-sphingosine (d18:1 to 16:0) ratio	MR Egger	61.807	73	0.821862
	Inverse variance weighted	62.5837	74	0.825356
AXIN1 on sepsis	MR Egger	10.894	10	0.365839
	Inverse variance weighted	11.1031	11	0.434666
FGF-19 on sepsis	MR Egger	38.2818	28	0.0931857
	Inverse variance weighted	38.5599	29	0.110383
FGF-23 on sepsis	MR Egger	17.5202	26	0.892526
	Inverse variance weighted	18.5216	27	0.886771
IL-2 on sepsis	MR Egger	14.976	17	0.597212
	Inverse variance weighted	16.48	18	0.559087
IL-4 on sepsis	MR Egger	18.8162	19	0.468686
	Inverse variance weighted	18.8395	20	0.53228
OSM on sepsis	MR Egger	16.1284	20	0.708625
	Inverse variance weighted	20.9027	21	0.464902
sepsis on AXIN1	MR Egger	64.1992	76	0.830694
	Inverse variance weighted	65.1152	77	0.830835
sepsis on FGF-19	MR Egger	75.6003	76	0.491363
	Inverse variance weighted	76.081	77	0.508196
sepsis on FGF-23	MR Egger	67.8888	76	0.735091
	Inverse variance weighted	68.1592	77	0.754076
sepsis on IL-2	MR Egger	96.6426	76	0.0552472
	Inverse variance weighted	97.027	77	0.0612208
sepsis on IL-4	MR Egger	78.9429	76	0.386052
	Inverse variance weighted	79.8348	77	0.390015
sepsis on OSM	MR Egger	70.5975	76	0.65343
	Inverse variance weighted	70.6187	77	0.682612
Docosadienoate (22:2n6) levels on FGF-23	MR Egger	19.1821	19	0.445209
	Inverse variance weighted	19.2276	20	0.507082
Docosadienoate (22:2n6) levels on OSM	MR Egger	18.2807	19	0.503768
	Inverse variance weighted	18.3395	20	0.565058
Piperine levels on AXIN1	MR Egger	20.8907	25	0.698689
	Inverse variance weighted	20.8911	26	0.747562
9-hydroxystearate levels on IL-2	MR Egger	22.8047	23	0.472221
	Inverse variance weighted	22.839	24	0.52932
9-hydroxystearate levels on FGF-19	MR Egger	17.2815	23	0.795212
	Inverse variance weighted	17.3542	24	0.833167
5-hydroxyindole sulfate levels on IL-4	MR Egger	13.9279	17	0.672201
	Inverse variance weighted	15.1228	18	0.65352
Sphingomyelin (d18:2/24:2) levels on AXIN1	MR Egger	39.4853	21	0.00858397
	Inverse variance weighted	40.495	22	0.00945795
Sphingomyelin (d18:2/24:2) levels on IL-2	MR Egger	33.7048	21	0.0389635
	Inverse variance weighted	34.6676	22	0.041956
X-19438 levels on AXIN1	MR Egger	22.4198	22	0.435082
	Inverse variance weighted	22.6241	23	0.482892
FGF-23 on Docosadienoate (22:2n6) levels	MR Egger	9.05231	22	0.993054
	Inverse variance weighted	9.20134	23	0.995232
OSM on Docosadienoate (22:2n6) levels	MR Egger	29.3599	18	0.0441543
	Inverse variance weighted	29.9536	19	0.0523917
AXIN1 on Piperine levels	MR Egger	4.77935	9	0.853103
	Inverse variance weighted	5.37842	10	0.864509
IL-2 on 9-hydroxystearate levels	MR Egger	13.3766	18	0.768733
	Inverse variance weighted	13.7477	19	0.798195
FGF-19 on 9-hydroxystearate levels	MR Egger	42.1469	31	0.0873785
	Inverse variance weighted	42.6407	32	0.0989899
IL-4 on 5-hydroxyindole sulfate levels	MR Egger	19.4331	18	0.365621
	Inverse variance weighted	20.3386	19	0.374469
AXIN1 on Sphingomyelin (d18:2/24:2) levels	MR Egger	15.3199	9	0.082515
	Inverse variance weighted	15.3295	10	0.120503
IL-2 on Sphingomyelin (d18:2/24:2) levels	MR Egger	11.8414	18	0.855315
	Inverse variance weighted	12.1352	19	0.879767
AXIN1 on X-19438 levels	MR Egger	13.9229	9	0.125095
	Inverse variance weighted	14.0131	10	0.172396
