# Supplementary material for: Dissecting the mediating role of inflammatory factors in the interaction between metabolites and sepsis: insights from bidirectional Mendelian randomization
Source: Front Endocrinol (Lausanne). 2024 Aug 14;15:1377755. doi: 10.3389/fendo.2024.1377755 (PMC11351091; doi:10.3389/fendo.2024.1377755)
Supplement: Supplementary Table 6 — Evaluation of pleiotropy among SNPs. [file Table_6.xlsx]

## Sheet: Sheet1
Exposure	egger_intercept	se	pval
Carnitine levels on sepsis	0.00258883	0.0287484	0.929241
2-hydroxyoctanoate levels on sepsis	-0.0516881	0.0375459	0.184624
Docosadienoate (22:2n6) levels on sepsis	0.00364496	0.0238359	0.879741
Piperine levels on sepsis	0.0206122	0.0317382	0.524252
3-(3-hydroxyphenyl)propionate levels on sepsis	0.0465772	0.0262832	0.0916084
4-hydroxycoumarin levels on sepsis	0.00420339	0.0208007	0.841558
N2,N5-diacetylornithine levels on sepsis	-0.00572793	0.0160979	0.72424
Methionine sulfone levels on sepsis	-0.0168329	0.0380749	0.662547
9-hydroxystearate levels on sepsis	-0.00934466	0.0377232	0.808917
4-methylguaiacol sulfate levels on sepsis	-0.00531335	0.0257258	0.838189
Arabonate/xylonate levels on sepsis	0.0242706	0.0300738	0.430793
5-hydroxyindole sulfate levels on sepsis	0.016933	0.0298113	0.576353
Sphingomyelin (d18:2/24:2) levels on sepsis	-0.0356374	0.0274132	0.205946
5-dodecenoylcarnitine (C12:1) levels on sepsis	-0.00893241	0.0188084	0.63897
N-acetyl-2-aminooctanoate levels on sepsis	0.0285677	0.027761	0.315738
2-ketocaprylate levels on sepsis	0.00310093	0.0154593	0.842375
Dibutyl sulfosuccinate levels on sepsis	-0.0144718	0.0292528	0.626785
2,4-di-tert-butylphenol levels on sepsis	0.0320683	0.0209308	0.137129
Gamma-glutamyltyrosine levels on sepsis	0.000374837	0.0271776	0.989126
Succinate levels on sepsis	-0.0202149	0.0277384	0.472416
Hypotaurine levels on sepsis	-0.00204111	0.0277361	0.942105
Inosine levels on sepsis	-0.00890795	0.040177	0.826899
Isoleucine levels on sepsis	-0.0287685	0.0385201	0.469538
Cysteine levels on sepsis	-0.0375408	0.02054	0.0842215
X-11787 levels on sepsis	0.0445782	0.0417889	0.311163
X-12462 levels on sepsis	-0.00259277	0.0296312	0.931065
X-12849 levels on sepsis	-0.0456515	0.036749	0.233215
X-15486 levels on sepsis	-0.0192649	0.0293302	0.522751
X-18345 levels on sepsis	0.00882345	0.022592	0.69898
X-19438 levels on sepsis	0.0325068	0.0284025	0.264714
X-23665 levels on sepsis	-0.0505472	0.0353622	0.170012
X-25957 levels on sepsis	-0.0036439	0.0319842	0.910629
Cholate to taurocholate ratio on sepsis	-0.00859573	0.0339212	0.802421
Hypotaurine to cysteine ratio on sepsis	0.00239037	0.0241771	0.921859
Inosine to EDTA ratio on sepsis	-0.001398	0.0296242	0.962807
Glucose to N-palmitoyl-sphingosine (d18:1 to 16:0) ratio on sepsis	0.0245124	0.0255999	0.3492
sepsis on 2-hydroxyoctanoate levels	0.00269159	0.0062754	0.66925
sepsis on Docosadienoate (22:2n6) levels	0.00782232	0.00639787	0.225397
sepsis on Piperine levels	0.00205867	0.00624878	0.742759
sepsis on 3-(3-hydroxyphenyl)propionate levels	-0.00492581	0.00602699	0.416421
sepsis on 4-hydroxycoumarin levels	0.000914023	0.00614483	0.882164
sepsis on N2,N5-diacetylornithine levels	0.00476316	0.0065754	0.471141
sepsis on Methionine sulfone levels	-0.00251306	0.00616505	0.684737
sepsis on 9-hydroxystearate levels	0.0121698	0.00553431	0.0310486
sepsis on 4-methylguaiacol sulfate levels	0.00798519	0.00644015	0.218981
sepsis on Arabonate/xylonate levels	-0.0100365	0.00546022	0.0701137
sepsis on 5-hydroxyindole sulfate levels	0.0065854	0.00653297	0.316771
sepsis on Sphingomyelin (d18:2/24:2) levels	0.00617089	0.00530513	0.248539
sepsis on 5-dodecenoylcarnitine (C12:1) levels	0.00484645	0.00555832	0.386106
sepsis on N-acetyl-2-aminooctanoate levels	-0.000568028	0.00548747	0.917839
sepsis on 2-ketocaprylate levels	0.000653489	0.00634055	0.918194
sepsis on Dibutyl sulfosuccinate levels	0.0030917	0.00574533	0.592128
sepsis on 2,4-di-tert-butylphenol levels	0.00529493	0.00560283	0.347754
sepsis on Gamma-glutamyltyrosine levels	-0.00615362	0.00577321	0.289986
sepsis on Succinate levels	0.00375297	0.005663	0.509598
sepsis on Hypotaurine levels	0.0019986	0.00561507	0.722915
sepsis on Inosine levels	-0.00361682	0.00726987	0.620326
sepsis on Isoleucine levels	-0.00083058	0.00580955	0.886709
sepsis on Cysteine levels	0.00996187	0.00564476	0.0817803
sepsis on X-11787 levels	0.0068393	0.00546847	0.215046
sepsis on X-12462 levels	0.00437128	0.0061137	0.476891
sepsis on X-12849 levels	0.00652966	0.0059289	0.274373
sepsis on X-16397 levels	0.0132251	0.00570436	0.0232299
sepsis on X-15486 levels	0.00161132	0.00568221	0.777541
sepsis on X-18345 levels	0.00352495	0.00728453	0.629909
sepsis on X-19438 levels	-0.00770057	0.00613654	0.213527
sepsis on X-23665 levels	0.00488851	0.00568881	0.392978
sepsis on X-25957 levels	0.00900063	0.00649095	0.169771
sepsis on Cholate to taurocholate ratio	0.00859614	0.00607137	0.161072
sepsis on Hypotaurine to cysteine ratio	-0.0028992	0.00555318	0.603196
sepsis on Inosine to EDTA ratio	-0.00529644	0.00725506	0.467706
sepsis on Glucose to N-palmitoyl-sphingosine (d18:1 to 16:0) ratio	-0.00495468	0.00562193	0.381041
AXIN1 on sepsis	-0.0187679	0.0428331	0.670582
FGF-19 on sepsis	-0.014794	0.0328015	0.655451
FGF-23 on sepsis	-0.0233584	0.0233424	0.326201
IL-2 on sepsis	-0.0411524	0.033556	0.236772
IL-4 on sepsis	-0.00434198	0.0284208	0.880187
OSM on sepsis	0.057365	0.026254	0.0409597
sepsis on AXIN1	0.0045535	0.00475754	0.341545
sepsis on FGF-19	0.00298072	0.00429913	0.490215
sepsis on FGF-23	0.0021736	0.00417957	0.604537
sepsis on IL-2	0.00291904	0.00530872	0.58403
sepsis on IL-4	0.00451283	0.00487024	0.35706
sepsis on OSM	0.000625628	0.00429678	0.88462
Docosadienoate (22:2n6) levels on FGF-23	-0.00241667	0.0113934	0.834279
Docosadienoate (22:2n6) levels on OSM	-0.0028357	0.0116985	0.811069
Piperine levels on AXIN1	-0.000172019	0.00838053	0.983787
9-hydroxystearate levels on IL-2	-0.00234912	0.0126955	0.854823
9-hydroxystearate levels on FGF-19	-0.00305051	0.0113146	0.789866
5-hydroxyindole sulfate levels on IL-4	0.0123009	0.011253	0.289589
Sphingomyelin (d18:2/24:2) levels on AXIN1	-0.0100067	0.0136551	0.471772
Sphingomyelin (d18:2/24:2) levels on IL-2	-0.00966594	0.0124799	0.447255
X-19438 levels on AXIN1	-0.0040435	0.00903148	0.658739
FGF-23 on Docosadienoate (22:2n6) levels	0.00393409	0.0101907	0.70317
OSM on Docosadienoate (22:2n6) levels	0.00933884	0.0154788	0.553817
AXIN1 on Piperine levels	-0.0138266	0.0178638	0.458781
IL-2 on 9-hydroxystearate levels	-0.00760412	0.0124823	0.550008
FGF-19 on 9-hydroxystearate levels	0.00788872	0.0130901	0.551126
IL-4 on 5-hydroxyindole sulfate levels	-0.0133391	0.0145657	0.371882
AXIN1 on Sphingomyelin (d18:2/24:2) levels	0.00158267	0.0210975	0.941842
IL-2 on Sphingomyelin (d18:2/24:2) levels	0.00627634	0.0115808	0.594492
AXIN1 on X-19438 levels	-0.00557751	0.0230998	0.814616
