# Supplementary material for: Dissecting the mediating role of inflammatory factors in the interaction between metabolites and sepsis: insights from bidirectional Mendelian randomization
Source: Front Endocrinol (Lausanne). 2024 Aug 14;15:1377755. doi: 10.3389/fendo.2024.1377755 (PMC11351091; doi:10.3389/fendo.2024.1377755)
Supplement: Supplementary Table 7 — Mendelian randomization analysis results for inflammatory factors not significantly associated with sepsis risk. [file Table_7.xlsx]

## Sheet: result240612
id	Inflammation factors	IVW pvalue
GCST90274758	4EBP1	0.434929
GCST90274759	ADA	0.961248
GCST90274760	ARTN	0.91186
GCST90274762	Beta-NGF	0.097651
GCST90274763	CASP-8	0.304603
GCST90274764	CCL11	0.578063
GCST90274765	CCL19	0.0641292
GCST90274766	CCL20	0.760978
GCST90274767	CCL23	0.542684
GCST90274768	CCL25	0.942625
GCST90274769	CCL28	0.135392
GCST90274770	CCL4	0.0535228
GCST90274771	CD244	0.522659
GCST90274772	CD40	0.907358
GCST90274773	CD5	0.085324
GCST90274774	CD6	0.0829574
GCST90274775	CDCP1	0.151905
GCST90274776	CSF-1	0.677318
GCST90274777	CST5	0.316856
GCST90274778	CX3CL1	0.462778
GCST90274779	CXCL1	0.0616455
GCST90274780	CXCL10	0.691155
GCST90274781	CXCL11	0.791646
GCST90274782	CXCL5	0.789798
GCST90274783	CXCL6	0.706539
GCST90274784	CXCL9	0.525387
GCST90274785	DNER	0.186415
GCST90274786	EN-RAGE	0.526135
GCST90274788	FGF-21	0.856606
GCST90274790	FGF-5	0.835849
GCST90274791	FIt3L	0.47204
GCST90274792	hGDNF	0.19387
GCST90274793	HGF	0.345672
GCST90274794	IFN-gamma	0.886012
GCST90274795	IL-1 alpha	0.924333
GCST90274796	IL-10	0.685636
GCST90274797	IL-10RA	0.988396
GCST90274798	IL10RB	0.799315
GCST90274799	IL-12B	0.463618
GCST90274800	IL-13	0.746829
GCST90274801	IL-15RA	0.399016
GCST90274802	IL-17A	0.922167
GCST90274803	IL-17C	0.946238
GCST90274804	IL-18	0.784711
GCST90274805	IL-18R1	0.992507
GCST90274807	IL-20	0.0651496
GCST90274808	IL-20RA	0.398341
GCST90274809	IL-22RA1	0.82461
GCST90274810	IL-24	0.327203
GCST90274811	IL-2RB	0.142804
GCST90274812	IL-33	0.319536
GCST90274814	IL-5	0.112088
GCST90274815	IL-6	0.598664
GCST90274816	IL-7	0.448147
GCST90274817	IL-8	0.329357
GCST90274818	LAP TGF-beta-1	0.473389
GCST90274819	LIF	0.970593
GCST90274820	LIF-R	0.190483
GCST90274821	CCL8	0.774008
GCST90274822	CCL2	0.987188
GCST90274823	CCL7	0.683737
GCST90274824	CCL13	0.630951
GCST90274825	MIP-1 alpha	0.618213
GCST90274826	MMP-1	0.662499
GCST90274827	MMP-10	0.481849
GCST90274828	NRTN	0.141241
GCST90274829	NT-3	0.102885
GCST90274830	OPG	0.193544
GCST90274832	PD-L1	0.164055
GCST90274833	SCF	0.948497
GCST90274834	SIRT2	0.702094
GCST90274835	SLAMF1	0.189596
GCST90274836	ST1A1	0.504837
GCST90274837	STAMPB	0.741496
GCST90274838	TGF-alpha	0.735393
GCST90274839	TWEAK	0.262325
GCST90274840	TNFB	0.893547
GCST90274841	TNFRSF9	0.134043
GCST90274842	TNFSF14	0.813066
GCST90274843	TRAIL	0.626273
GCST90274844	TRANCE	0.313167
GCST90274845	TSLP	0.954761
GCST90274846	TNF	0.763912
GCST90274847	uPA	0.266712
GCST90274848	VEGF_A	0.279431
